# Supplementary material for: Exome sequencing of the TCL1 mouse model for CLL reveals genetic heterogeneity and dynamics during disease development
Source: Leukemia. 2018 Sep 27;33(4):957–68. doi: 10.1038/s41375-018-0260-4 (PMC6477797; doi:10.1038/s41375-018-0260-4)
Supplement: Supplementary file 7 — table S1 [file 41375_2018_260_MOESM7_ESM.xlsx]

## Sheet: Supplement Table 1
SUPPLEMENT TABLE 1 CLL [%]	[of thawed samples]	[of fresh blood]
mouse ID Tcl1	% CLL cells of lymphocytes [spleen]	% CLL cells of lymphocytes [blood]
spleen
212	90.4	94.1
221	93.8	84.6
347	82.7	79.3
C25	83	90.1
D22	77	79.2
E31	52.1	88.1
F3	90.2	93.1
mouse ID Tx	% CLL cells of lymphocytes [spleen]	% CLL cells of lymphocytes [blood]
spleen
R62	94.8	82.6
Q76	83.9	96.5
Q67	91.5	87.3
Q82	36.2	42.7
mouse ID Tcl1	% CLL cells of lymophocytes [organ]
other organs
347_PC	95.6
347_LIVER	37
347_LNP	30.9
F3_LIVER	94.3
F3_LNP	88.9
F3_BM	62
221_PC	93.5
221_LNP	4.8
mouse ID Tx	% CLL cells of lymphocytes [spleen]
spleen
P43	96.3
P42	97.9
O9	73.8
O11	89.1
642	92.4
CD95	96.2
CD92	77
Q83	62.6
702	71
703	90.7
	% CLL cells of lymophocytes [organ]
other organs
Q82_PC	47
Q82_LIVER	39.5
Q83_PC	73.7
702_PC	96.6
702_LIVER	48.7
702_BM	18.1
Q67_LIVER	79.7
Q67_LNP	94.7
