# Supplementary material for: Exome sequencing of the TCL1 mouse model for CLL reveals genetic heterogeneity and dynamics during disease development
Source: Leukemia. 2018 Sep 27;33(4):957–68. doi: 10.1038/s41375-018-0260-4 (PMC6477797; doi:10.1038/s41375-018-0260-4)
Supplement: Supplementary file 8 — table S2 [file 41375_2018_260_MOESM8_ESM.xlsx]

## Sheet: Supplement Table 2
SUPPLEMENT TABLE 2 PURITY
mouse ID Tcl1	Purity of sorted CLL cells [%]
spleen
212	98.7
221	100
347	99.7
C25	99.8
D22	100
E31	99.8
F3	99.8
other organs
347_PC	99.4
347_LIVER	98.4
347_LNP	100
F3_LIVER	100
F3_LNP	98.1
F3_BM	98.6
221_PC	94.5
221_LNP	to less cells for purity check
mouse ID Tx	Purity of sorted CLL cells [%]
spleen
R62	99.9
Q76	99.1
Q67	99.8
Q82	95.7
P43	100
P42	100
O9	100
O11	100
642	94.9
CD95	100
CD92	100
Q83	100
702	100
703	98.8
other organs
Q82_PC	100
Q82_LIVER	98.4
Q83_PC	99.5
702_PC	98.8
702_LIVER	97.6
702_BM	100
Q67_LIVER	100
Q67_LNP	100
