# Supplementary material for: Exome sequencing of the TCL1 mouse model for CLL reveals genetic heterogeneity and dynamics during disease development
Source: Leukemia. 2018 Sep 27;33(4):957–68. doi: 10.1038/s41375-018-0260-4 (PMC6477797; doi:10.1038/s41375-018-0260-4)
Supplement: Supplementary file 10 — table S4 [file 41375_2018_260_MOESM10_ESM.xlsx]

## Sheet: Tabelle1
												NORMAL			TUMOR
mouse ID	Chr	Start	End	Ref	Alt	Func.refGene	Gene.refGene	GeneDetail.refGene	ExonicFunc.refGene	AAChange.refGene		Depth of reference-supporting bases	Depth of variant-supporting bases	Variant allele frequency	Depth of reference-supporting bases	Depth of variant-supporting bases	Variant allele frequency	maually called mutations
ID 212	chr11	69557424	69557424	C	T	exonic	Efnb3		nonsynonymous SNV	Efnb3:NM_007911:exon2:c.G191A:p.R64Q	SSC=42	23	0	0	14	13	0.4815
ID 212	chr11	115329338	115329338	G	A	exonic	Otop2		nonsynonymous SNV	Otop2:NM_172801:exon7:c.G1003A:p.V335I	SSC=14	11	0	0	11	6	0.3529
ID 212	chr16	91561644	91561644	T	C	exonic	Ifngr2		nonsynonymous SNV	Ifngr2:NM_008338:exon6:c.T731C:p.I244T	SSC=18	17	0	0	13	6	0.3158
ID 212	chr19	32817856	32817856	G	A	exonic	Pten		stopgain	Pten:NM_008960:exon8:c.G822A:p.W274X	SSC=255	54	0	0	5	57	0.9194
ID 212	chr3	73049628	73049628	G	A	exonic	Slitrk3		nonsynonymous SNV	Slitrk3:NM_198864:exon2:c.C1810T:p.R604C	SSC=63	41	0	0	24	18	0.4286
ID 212	chr7	10715418	10715418	T	C	exonic	Nlrp4b		nonsynonymous SNV	Nlrp4b:NM_172481:exon4:c.T1547C:p.L516S	SSC=143	68	0	0	52	52	0.5
ID 212	chr7	98053228	98053228	G	T	exonic	Myo7a		nonsynonymous SNV	Myo7a:NM_001256083:exon46:c.C6220A:p.P2074T,Myo7a:NM_001256081:exon47:c.C6367A:p.P2123T,Myo7a:NM_001256082:exon47:c.C6238A:p.P2080T,Myo7a:NM_008663:exon47:c.C6253A:p.P2085T	SSC=152	104	0	0	62	43	0.4095
ID 212	chr7	104129809	104129809	G	T	UTR5	4931431F19Rik	NM_027634:c.-194C>A			SSC=45	26	0	0	28	20	0.4167
ID 212	chrX	105123501	105123501	T	G	UTR3	Magee1	NM_053201:c.*134T>G			SSC=46	11	0	0	5	17	0.7727
ID 212	chr12	74300134	74300134	T	-	UTR3	Dbpht2	NM_198866:c.*945delT			SSC=29	80	0	0	99	12	0.1081
ID 212	chr16	31297325	31297325	-	C	UTR3	Apod	NM_007470:c.*15_*16insG,NM_001301354:c.*15_*16insG,NM_001301353:c.*15_*16insG			SSC=37	27	0	0	27	15	0.3571
ID 347	chr17	20574308	20574308	T	G	exonic	Vmn2r110		nonsynonymous SNV	Vmn2r110:NM_001104572:exon6:c.A2098C:p.I700L	SSC=255	138	0	0	81	88	0.5207
ID 347	chr3	32443684	32443684	G	A	exonic	Pik3ca		nonsynonymous SNV	Pik3ca:NM_008839:exon7:c.G1357A:p.E453K	SSC=49	67	0	0	56	16	0.2222
ID 347	chr3	129702495	129702495	A	G	exonic	Egf		nonsynonymous SNV	Egf:NM_001310737:exon11:c.T970C:p.S324P,Egf:NM_001329594:exon11:c.T970C:p.S324P,Egf:NM_010113:exon16:c.T2473C:p.S825P	SSC=43	61	0	0	41	12	0.2264
ID 347	chr5	14252673	14252673	G	T	exonic	Sema3e		nonsynonymous SNV	Sema3e:NM_011348:exon17:c.G2211T:p.K737N	SSC=51	48	0	0	49	20	0.2899
ID 347	chr6	145246771	145246771	C	T	exonic	Kras		nonsynonymous SNV	Kras:NM_021284:exon2:c.G35A:p.G12D	SSC=162	116	0	0	46	36	0.439
ID 347	chr7	62349204	62349204	G	T	exonic	Ndn		nonsynonymous SNV	Ndn:NM_010882:exon1:c.G797T:p.W266L	SSC=101	45	0	0	20	27	0.5745
ID 347	chrX	101284663	101284663	T	C	exonic	Med12		nonsynonymous SNV	Med12:NM_021521:exon23:c.T3332C:p.F1111S	SSC=26	43	1	0.0227	39	12	0.2353
ID 347	chr18	58081433	58081433	C	-	exonic	Fbn2		frameshift deletion	Fbn2:NM_010181:exon21:c.2666delG:p.G889fs	SSC=17	44	0	0	33	5	0.1316
ID F3	chr15	85787161	85787161	G	A	exonic	Ppara		nonsynonymous SNV	Ppara:NM_001113418:exon4:c.G262A:p.A88T,Ppara:NM_011144:exon4:c.G262A:p.A88T	SSC=20	25	0	0	31	9	0.225
ID F3	chr2	74716050	74716050	C	T	ncRNA_exonic	Hoxd3os1		chr2 74716050 . C T . PASS DP=26		SSC=19	14	0	0	7	5	0.4167
ID F3	chr6	132910066	132910066	T	G	exonic	Tas2r125		nonsynonymous SNV	Tas2r125:NM_207027:exon1:c.T416G:p.L139R	SSC=126	89	0	0	52	35	0.4023
ID F3	chr9	38329682	38329682	T	C	exonic	Olfr25		nonsynonymous SNV	Olfr25:NM_146870:exon1:c.T94C:p.F32L	SSC=183	104	2	0.0189	53	58	0.5225
ID F3	chr15	91272298	91272298	T	-	exonic	Slc2a13		frameshift deletion	Slc2a13:NM_001033633:exon10:c.1770delA:p.K590fs	SSC=103	41	0	0	27	36	0.5714
ID F3	chr17	20735181	20735181	A	-	splicing	Vmn1r227	NM_134195:exon1:c.81+1A>-,NM_134195:exon2:c.82-1A>-	chr17 20735180 . TA T . PASS DP=134		SSC=15	53	1	0.0185	65	9	0.1216
ID F3	chr18	46290755	46290755	T	-	exonic	Ccdc112		frameshift deletion	Ccdc112:NM_001160399:exon6:c.915delA:p.K305fs	SSC=13	43	1	0.0227	36	6	0.1429
ID D22	chr10	128953459	128953459	C	T	exonic	Itga7		nonsynonymous SNV	Itga7:NM_001330160:exon22:c.C2870T:p.T957M,Itga7:NM_008398:exon22:c.C2858T:p.T953M	SSC=33	23	0	0	15	10	0.4
ID D22	chr12	84106596	84106596	G	A	exonic	Acot6		nonsynonymous SNV	Acot6:NM_172580:exon2:c.G611A:p.R204H	SSC=50	84	0	0	33	10	0.2326
ID D22	chr12	111243539	111243539	G	A	splicing	Traf3	NM_011632:exon6:c.567+1G>A,NM_001286122:exon5:c.567+1G>A			SSC=29	20	0	0	6	6	0.5
ID D22	chr15	16778182	16778182	G	T	exonic	Cdh9		nonsynonymous SNV	Cdh9:NM_009869:exon1:c.G82T:p.D28Y	SSC=126	46	0	0	41	55	0.5729
ID D22	chr18	37722445	37722445	G	A	exonic	Pcdhgb4		nonsynonymous SNV	Pcdhgb4:NM_033576:exon1:c.G1892A:p.G631E	SSC=39	46	0	0	34	12	0.2609
ID D22	chr1	88277564	88277564	A	T	UTR5	Hjurp	NM_198652:c.-95T>A			SSC=13	15	0	0	11	4	0.2667
ID D22	chr1	153483749	153483749	G	T	exonic	Dhx9		nonsynonymous SNV	Dhx9:NM_007842:exon2:c.C102A:p.F34L	SSC=89	69	0	0	44	26	0.3714
ID D22	chr2	125629501	125629501	A	C	UTR3	Shc4	NM_199022:c.*114T>G			SSC=34	20	0	0	13	11	0.4583
ID D22	chr2	131040186	131040186	C	T	exonic	Gfra4		nonsynonymous SNV	Gfra4:NM_001136063:exon6:c.G872A:p.R291Q,Gfra4:NM_020014:exon6:c.G899A:p.R300Q	SSC=19	16	0	0	23	10	0.303
ID D22	chr2	57108112	57108112	T	-	UTR3	Nr4a2	NM_013613:c.*44delA,NM_001139509:c.*44delA			SSC=68	34	0	0	14	17	0.5484
ID D22	chr8	40680166	40680166	A	-	exonic	Adam24		frameshift deletion	Adam24:NM_010086:exon2:c.672delA:p.R224fs	SSC=20	38	0	0	51	9	0.15
ID D22	chr1	51289839	51289839	C	T	exonic	Sdpr		nonsynonymous SNV	Sdpr:NM_138741:exon1:c.C454T:p.R152C	SSC=25	41	0	0	34	8	0.1905	manually called
ID D22	chr4	63303038	63303038	C	T	exonic	Col27a1		nonsynonymous SNV	Col27a1:NM_025685:exon34:c.C3407T:p.P1136L	SSC=11	26	0	0	25	4	0.1379	manually called
ID E31	chr11	65954938	65954938	T	C	exonic	Dnah9		nonsynonymous SNV	Dnah9:NM_001099633:exon48:c.A9119G:p.K3040R	SSC=77	45	1	0.0217	22	24	0.5217
ID E31	chr13	22524881	22524881	C	A	exonic	Vmn1r203		nonsynonymous SNV	Vmn1r203:NM_134236:exon1:c.C831A:p.N277K	SSC=144	176	1	0.0056	119	45	0.2744
ID E31	chr14	12215907	12215907	G	A	exonic	Ptprg		nonsynonymous SNV	Ptprg:NM_001347593:exon10:c.G1030A:p.G344R,Ptprg:NM_008981:exon23:c.G3355A:p.G1119R	SSC=132	71	0	0	36	36	0.5
ID E31	chr1	140136781	140136781	G	T	exonic	Cfh		nonsynonymous SNV	Cfh:NM_009888:exon8:c.C1128A:p.D376E	SSC=54	46	1	0.0213	27	18	0.4
ID E31	chr2	89363268	89363268	C	T	exonic	Olfr1234		nonsynonymous SNV	Olfr1234:NM_146973:exon1:c.G160A:p.G54S	SSC=92	55	0	0	23	22	0.4889
ID E31	chr4	9453333	9453333	G	T	exonic	Asph		nonsynonymous SNV	Asph:NM_001177849:exon23:c.C2140A:p.L714M,Asph:NM_001290367:exon23:c.C1939A:p.L647M,Asph:NM_023066:exon24:c.C2188A:p.L730M	SSC=29	20	0	0	13	9	0.4091
ID E31	chr4	25008553	25008553	T	A	exonic	Gpr63		stoploss	Gpr63:NM_030733:exon2:c.T1276A:p.X426R	SSC=42	35	1	0.0278	15	12	0.4444
ID E31	chr7	22437980	22437980	G	A	exonic	Vmn1r101,Vmn1r149		nonsynonymous SNV	Vmn1r101:NM_001166836:exon1:c.C250T:p.P84S,Vmn1r149:NM_001166840:exon1:c.C250T:p.P84S	SSC=239	350	1	0.0028	237	71	0.2305
ID E31	chr12	111261785	111261785	-	TGC	exonic	Traf3		nonframeshift insertion	Traf3:NM_001286122:exon10:c.1354_1355insTGC:p.M452delinsML,Traf3:NM_011632:exon12:c.1429_1430insTGC:p.M477delinsML	SSC=160	60	3	0.0476	2	25	0.9259
ID E31	chr4	17853620	17853620	-	T	UTR5	Mmp16	NM_019724:c.-101_-100insT			SSC=20	21	0	0	14	6	0.3
ID E31	chr5	37822688	37822688	T	-	ncRNA_exonic	Msx1os				SSC=21	43	1	0.0227	30	8	0.2105
ID E31	chr7	7334269	7334269	-	T	exonic	Vmn2r30		frameshift insertion	Vmn2r30:NM_009490:exon2:c.366dupA:p.Q123fs	SSC=177	281	2	0.0071	150	49	0.2462
ID 221	chr11	8492138	8492138	G	A	exonic	Tns3		nonsynonymous SNV	Tns3:NM_001083587:exon17:c.C2224T:p.R742W	SSC=31	44	0	0	25	8	0.2424
ID 221	chr12	102769780	102769780	G	A	splicing	Ubr7	NM_025666:exon9:c.961-1G>A	chr12 102769780 . G A . PASS DP=36		SSC=24	23	0	0	8	5	0.3846
ID 221	chr19	4289328	4289328	C	T	exonic	Adrbk1		nonsynonymous SNV	Adrbk1:NM_001290818:exon15:c.G1313A:p.G438D,Adrbk1:NM_130863:exon16:c.G1187A:p.G396D	SSC=202	42	0	0	0	30	1
ID 221	chr4	96348422	96348422	C	T	exonic	Cyp2j11		nonsynonymous SNV	Cyp2j11:NM_001004141:exon1:c.G146A:p.R49H	SSC=147	99	0	0	37	32	0.4638
ID 221	chr7	86231042	86231042	C	A	exonic	Vmn2r76		nonsynonymous SNV	Vmn2r76:NM_001102580:exon2:c.G435T:p.W145C	SSC=48	66	0	0	47	14	0.2295
ID 221	chr8	54602583	54602583	A	G	exonic	Spata4		nonsynonymous SNV	Spata4:NM_133711:exon4:c.A508G:p.I170V	SSC=132	69	0	0	28	32	0.5333
ID 221	chr13	101687166	101687168	GAG	-	exonic	Pik3r1		nonframeshift deletion	Pik3r1:NM_001024955:exon7:c.898_900del:p.300_300del,Pik3r1:NM_001077495:exon13:c.1708_1710del:p.570_570del	SSC=143	93	0	0	36	32	0.4706
ID 221	chr14	50393400	50393400	T	-	exonic	Olfr736		frameshift deletion	Olfr736:NM_146666:exon1:c.643delT:p.F215fs	SSC=115	93	0	0	45	28	0.3836
ID 221	chr2	85753673	85753673	-	C	splicing	Olfr1010	NM_207149:exon1:c.310+1->C	chr2 85753673 . A AC . PASS DP=190		SSC=117	99	1	0.01	53	34	0.3908
ID C25	chr12	111627103	111627103	A	G	exonic	Mark3		nonsynonymous SNV	Mark3:NM_021516:exon8:c.A568G:p.M190V,Mark3:NM_022801:exon8:c.A568G:p.M190V	SSC=89	49	0	0	30	27	0.4737
ID C25	chr1	107522708	107522708	C	T	exonic	Serpinb2		nonsynonymous SNV	Serpinb2:NM_001174170:exon5:c.C434T:p.S145F,Serpinb2:NM_011111:exon5:c.C434T:p.S145F	SSC=82	47	0	0	29	25	0.463
ID C25	chr6	125165648	125165648	-	G	UTR5	Gapdh	NM_008084:c.-356_-355insC			SSC=32	25	0	0	7	6	0.4615
ID C25	chr12	37414025	37414025	G	T	exonic	Agmo		nonsynonymous SNV	Agmo:NM_178767:exon11:c.G1103T:p.R368I	SSC=122	98	0	0	48	30	0.3846
ID C25	chr16	73024457	73024457	G	A	exonic	Robo1		nonsynonymous SNV	Robo1:NM_019413:exon25:c.G4084A:p.A1362T	SSC=22	26	0	0	15	6	0.2857
ID C25	chr16	72742234	72742234	G	A	exonic	Robo1		nonsynonymous SNV	Robo1:NM_019413:exon2:c.G164A:p.R55H	SSC=25	27	0	0	21	8	0.2759
ID C25	chr10	86850861	86850861	C	T	exonic	Stab2		nonsynonymous SNV	Stab2:NM_138673:exon62:c.G6818A:p.C2273Y	SSC=13	33	0	0	27	4	0.129	manually called
ID C25	chr11	33152704	33152704	T	G	UTR3	Npm1	NM_001252260:c.*110A>C,NM_008722:c.*110A>C			SSC=0	38	0	0	31	2	0.0606	manually called
ID Q67	chr11	33152704	33152704	T	G	UTR3	Npm1	NM_001252260:c.*110A>C,NM_008722:c.*110A>C			SSC=25	38	0	0	20	6	0.2308
ID Q67	chr12	29984547	29984547	C	T	exonic	Pxdn		nonsynonymous SNV	Pxdn:NM_181395:exon7:c.C670T:p.R224C	SSC=32	28	0	0	33	14	0.2979
ID Q67	chr13	65036551	65036551	A	C	exonic	Spata31d1c		nonsynonymous SNV	Spata31d1c:NM_001083890:exon4:c.A1906C:p.T636P	SSC=65	79	0	0	42	16	0.2759
ID Q67	chr13	74277631	74277631	G	A	exonic	Ahrr		stopgain	Ahrr:NM_009644:exon3:c.C244T:p.Q82X	SSC=33	25	0	0	14	9	0.3913
ID Q67	chr14	54267768	54267768	G	C	exonic	Abhd4		nonsynonymous SNV	Abhd4:NM_001205181:exon7:c.G868C:p.E290Q,Abhd4:NM_134076:exon7:c.G979C:p.E327Q	SSC=20	27	0	0	25	7	0.2188
ID Q67	chr17	24328659	24328659	C	T	exonic	Abca17		nonsynonymous SNV	Abca17:NM_001031621:exon5:c.G740A:p.G247E	SSC=65	37	0	0	21	19	0.475
ID Q67	chr1	19226645	19226645	G	A	exonic	Tfap2b		nonsynonymous SNV	Tfap2b:NM_001025305:exon4:c.G757A:p.V253I,Tfap2b:NM_001286340:exon4:c.G811A:p.V271I,Tfap2b:NM_009334:exon4:c.G811A:p.V271I	SSC=36	31	0	0	15	9	0.375
ID Q67	chr2	25898419	25898419	C	T	exonic	Kcnt1		nonsynonymous SNV	Kcnt1:NM_001302351:exon11:c.C1085T:p.A362V,Kcnt1:NM_001145403:exon12:c.C1067T:p.A356V,Kcnt1:NM_175462:exon12:c.C1127T:p.A376V	SSC=31	34	0	0	38	13	0.2549
ID Q67	chr2	127740965	127740965	G	A	exonic	Nphp1		nonsynonymous SNV	Nphp1:NM_001291012:exon20:c.C2024T:p.S675L,Nphp1:NM_001291013:exon20:c.C2021T:p.S674L,Nphp1:NM_016902:exon20:c.C2027T:p.S676L	SSC=20	27	0	0	24	7	0.2258
ID Q67	chr3	56031497	56031497	G	T	exonic	Nbea		nonsynonymous SNV	Nbea:NM_030595:exon16:c.C2169A:p.H723Q	SSC=119	100	0	0	58	32	0.3556
ID Q67	chr3	84208355	84208355	C	T	exonic	Trim2		nonsynonymous SNV	Trim2:NM_001271725:exon3:c.G269A:p.R90H,Trim2:NM_001271726:exon3:c.G191A:p.R64H,Trim2:NM_001271727:exon3:c.G191A:p.R64H,Trim2:NM_001271728:exon3:c.G191A:p.R64H,Trim2:NM_030706:exon3:c.G242A:p.R81H	SSC=51	29	0	0	15	14	0.4828
ID Q67	chr4	22433686	22433686	G	A	exonic	Fbxl4		nonsynonymous SNV	Fbxl4:NM_172988:exon9:c.G1822A:p.A608T	SSC=115	93	0	0	48	29	0.3766
ID Q67	chr5	65892383	65892383	A	C	UTR5	Rhoh	NM_001081105:c.-6A>C			SSC=58	31	0	0	6	10	0.625
ID Q67	chr8	22577590	22577590	G	A	exonic	Vdac3		nonsynonymous SNV	Vdac3:NM_001198998:exon9:c.C776T:p.T259I,Vdac3:NM_011696:exon9:c.C773T:p.T258I	SSC=82	63	0	0	35	22	0.386
ID Q67	chr8	77558960	77558960	C	G	exonic	Prmt9		nonsynonymous SNV	Prmt9:NM_001081240:exon3:c.C420G:p.N140K	SSC=43	61	0	0	45	13	0.2241
ID Q67	chr8	114425923	114425923	T	C	UTR3	Clec3a	NM_001007223:c.*77T>C			SSC=28	24	0	0	15	8	0.3478
ID Q67	chr8	123234158	123234158	G	A	exonic	Spata2l		nonsynonymous SNV	Spata2l:NM_030176:exon3:c.C391T:p.R131C	SSC=39	44	0	0	33	12	0.2667
ID Q67	chr9	111392202	111392202	A	G	exonic	Trank1		nonsynonymous SNV	Trank1:NM_001164659:exon20:c.A8006G:p.E2669G	SSC=13	13	0	0	9	4	0.3077
ID Q67	chrX	74202620	74202620	G	A	exonic	Tktl1		nonsynonymous SNV	Tktl1:NM_031379:exon9:c.G1273A:p.V425I	SSC=70	84	0	0	52	19	0.2676
ID Q67	chrX	83905114	83905114	T	A	exonic	Dmd		nonsynonymous SNV	Dmd:NM_007868:exon35:c.T5018A:p.L1673Q	SSC=24	26	0	0	13	6	0.3158
ID Q67	chr11	67703012	67703012	C	-	UTR3	Rcvrn	NM_009038:c.*19delC			SSC=11	26	0	0	24	4	0.1429
ID Q67	chr1	125572485	125572485	-	T	exonic	Slc35f5		frameshift insertion	Slc35f5:NM_028787:exon7:c.736dupT:p.S245fs	SSC=45	58	3	0.0492	46	23	0.3333
ID Q67	chr3	102013645	102013645	A	-	UTR3	Nhlh2	NM_178777:c.*584delA			SSC=43	103	1	0.0096	60	13	0.1781
ID Q67	chr9	38180002	38180002	A	-	exonic	Olfr891		frameshift deletion	Olfr891:NM_146478:exon1:c.820delT:p.C274fs	SSC=36	89	0	0	63	10	0.137
ID Q67	chr10	105370011	105370011	G	A	exonic	Tmtc2		synonymous SNV	Tmtc2:NM_177368:exon3:c.C1422T:p.N474N	SSC=127	101	0	0	68	38	0.3585
ID Q67	chr10	86850861	86850861	C	T	exonic	Stab2		nonsynonymous SNV	Stab2:NM_138673:exon62:c.G6818A:p.C2273Y	SSC=121	33	0	0	11	34	0.7556
ID Q82	chr10	79268560	79268560	A	G	exonic	Vmn2r81		nonsynonymous SNV	Vmn2r81:NM_175936:exon3:c.A1016G:p.K339R	SSC=227	139	0	0	69	59	0.4609
ID Q82	chr15	4918308	4918308	A	C	exonic	Mroh2b		nonsynonymous SNV	Mroh2b:NM_001166066:exon16:c.A1604C:p.E535A	SSC=124	68	0	0	48	41	0.4607
ID Q82	chr15	99727848	99727848	C	T	UTR3	Cox14	NM_183256:c.*22C>T			SSC=33	25	0	0	30	15	0.3333
ID Q82	chr17	67042379	67042379	A	G	exonic	Ptprm		nonsynonymous SNV	Ptprm:NM_008984:exon7:c.T848C:p.V283A	SSC=49	29	0	0	18	15	0.4545
ID Q82	chr1	52860079	52860079	T	G	exonic	Hibch		nonsynonymous SNV	Hibch:NM_146108:exon3:c.T130G:p.C44G	SSC=110	63	0	0	22	24	0.5217
ID Q82	chr1	133912632	133912632	G	A	exonic	Prelp		nonsynonymous SNV	Prelp:NM_054077:exon3:c.C1111T:p.R371C	SSC=52	18	0	0	2	9	0.8182
ID Q82	chr2	3502594	3502594	A	C	exonic	Hspa14		nonsynonymous SNV	Hspa14:NM_015765:exon5:c.T276G:p.I92M	SSC=72	42	0	0	30	24	0.4444
ID Q82	chr2	112248489	112248489	G	A	exonic	Nutm1		nonsynonymous SNV	Nutm1:NM_172521:exon7:c.C3080T:p.S1027F	SSC=67	32	0	0	16	19	0.5429
ID Q82	chr5	145198773	145198773	C	T	exonic	Zkscan14		nonsynonymous SNV	Zkscan14:NM_023322:exon2:c.G424A:p.E142K	SSC=145	91	0	0	48	39	0.4483
ID Q82	chr7	13132339	13132339	A	G	exonic	Vmn1r87		nonsynonymous SNV	Vmn1r87:NM_134227:exon1:c.T20C:p.F7S	SSC=64	53	0	0	29	17	0.3696
ID Q82	chr8	22667260	22667260	G	C	exonic	Ikbkb		nonsynonymous SNV	Ikbkb:NM_001159774:exon16:c.C1652G:p.P551R,Ikbkb:NM_010546:exon16:c.C1652G:p.P551R	SSC=32	24	0	0	14	9	0.3913
ID Q82	chr9	89085379	89085379	T	A	exonic	Trim43b		nonsynonymous SNV	Trim43b:NM_001170884:exon7:c.A1203T:p.Q401H	SSC=126	68	0	0	50	43	0.4624
ID Q82	chrX	48416921	48416921	C	A	exonic	Elf4		stopgain	Elf4:NM_019680:exon8:c.G910T:p.E304X	SSC=32	25	0	0	20	11	0.3548
ID Q82	chrX	73946725	73946725	A	C	exonic	Hcfc1		nonsynonymous SNV	Hcfc1:NM_008224:exon22:c.T5532G:p.D1844E	SSC=35	19	0	0	8	9	0.5294
ID Q82	chr15	100353474	100353474	C	-	exonic	Methig1,Mettl7a2		frameshift deletion	Methig1:NM_001024672:exon1:c.265delC:p.P89fs,Mettl7a2:NM_199477:exon1:c.265delC:p.P89fs	SSC=20	54	0	0	51	7	0.1207
ID Q82	chr6	4758662	4758662	T	-	UTR3	Peg10	NM_130877:c.*1422delT,NM_001040611:c.*3311delT			SSC=68	62	2	0.0312	28	21	0.4286
ID R62	chr10	128953459	128953459	C	T	exonic	Itga7		nonsynonymous SNV	Itga7:NM_001330160:exon22:c.C2870T:p.T957M,Itga7:NM_008398:exon22:c.C2858T:p.T953M	SSC=51	23	0	0	12	15	0.5556
ID R62	chr12	111243539	111243539	G	A	splicing	Traf3	NM_011632:exon6:c.567+1G>A,NM_001286122:exon5:c.567+1G>A			SSC=98	20	0	0	0	16	1
ID R62	chr14	32977089	32977089	C	T	splicing	Wdfy4	NM_001146022:exon49:c.7648+1G>A			SSC=78	51	0	0	25	20	0.4444
ID R62	chr15	16778182	16778182	G	T	exonic	Cdh9		nonsynonymous SNV	Cdh9:NM_009869:exon1:c.G82T:p.D28Y	SSC=173	46	0	0	28	68	0.7083
ID R62	chr15	19013257	19013257	G	A	exonic	Cdh10		nonsynonymous SNV	Cdh10:NM_001316758:exon12:c.G1942A:p.E648K,Cdh10:NM_009865:exon12:c.G1942A:p.E648K	SSC=37	46	0	0	70	19	0.2135
ID R62	chr17	3509493	3509493	G	T	exonic	Tiam2		nonsynonymous SNV	Tiam2:NM_001286757:exon6:c.G520T:p.V174F,Tiam2:NM_001286758:exon6:c.G328T:p.V110F,Tiam2:NM_001122998:exon20:c.G3808T:p.V1270F,Tiam2:NM_011878:exon20:c.G3808T:p.V1270F	SSC=103	50	0	0	30	32	0.5161
ID R62	chr18	37722445	37722445	G	A	exonic	Pcdhgb4		nonsynonymous SNV	Pcdhgb4:NM_033576:exon1:c.G1892A:p.G631E	SSC=95	46	0	0	18	23	0.561
ID R62	chr1	51289839	51289839	C	T	exonic	Sdpr		nonsynonymous SNV	Sdpr:NM_138741:exon1:c.C454T:p.R152C	SSC=98	41	0	0	15	24	0.6154
ID R62	chr1	75415553	75415553	C	T	exonic	Speg		nonsynonymous SNV	Speg:NM_001085370:exon20:c.C2648T:p.S883F,Speg:NM_007463:exon22:c.C4853T:p.S1618F	SSC=30	14	0	0	12	12	0.5
ID R62	chr1	75493109	75493109	G	A	exonic	Obsl1		nonsynonymous SNV	Obsl1:NM_178884:exon10:c.C3263T:p.S1088F	SSC=41	16	0	0	5	10	0.6667
ID R62	chr1	153483749	153483749	G	T	exonic	Dhx9		nonsynonymous SNV	Dhx9:NM_007842:exon2:c.C102A:p.F34L	SSC=108	69	0	0	47	34	0.4198
ID R62	chr1	186969229	186969229	G	T	exonic	D1Pas1		nonsynonymous SNV	D1Pas1:NM_033077:exon1:c.G1354T:p.G452C	SSC=44	69	0	0	56	14	0.2
ID R62	chr2	86046508	86046508	G	A	exonic	Olfr1034		nonsynonymous SNV	Olfr1034:NM_001011872:exon1:c.G25A:p.E9K	SSC=142	120	0	0	111	52	0.319
ID R62	chr2	125629501	125629501	A	C	UTR3	Shc4	NM_199022:c.*114T>G			SSC=39	20	0	0	13	13	0.5
ID R62	chr2	131040186	131040186	C	T	exonic	Gfra4		nonsynonymous SNV	Gfra4:NM_001136063:exon6:c.G872A:p.R291Q,Gfra4:NM_020014:exon6:c.G899A:p.R300Q	SSC=33	16	0	0	15	14	0.4828
ID R62	chr2	57108112	57108112	T	-	UTR3	Nr4a2	NM_013613:c.*44delA,NM_001139509:c.*44delA			SSC=53	34	0	0	26	18	0.4091
ID R62	chr8	40680166	40680166	A	-	exonic	Adam24		frameshift deletion	Adam24:NM_010086:exon2:c.672delA:p.R224fs	SSC=77	38	0	0	28	27	0.4909
ID R62	chr1	88277564	88277564	A	T	UTR5	Hjurp	NM_198652:c.-95T>A			SSC=0	15	0	0	19	3	0.1364	manually called
ID R62	chr4	63303038	63303038	C	T	exonic	Col27a1		nonsynonymous SNV	Col27a1:NM_025685:exon34:c.C3407T:p.P1136L	SSC=28	26	0	0	20	9	0.3103	manually called
ID R62	chr5	14252452	14252452	A	T	exonic	Sema3e		nonsynonymous SNV	Sema3e:NM_011348:exon17:c.A1990T:p.T664S	SSC=0	46	0	0	41	3	0.0682	manually called
ID Q76	chr10	128953459	128953459	C	T	exonic	Itga7		nonsynonymous SNV	Itga7:NM_001330160:exon22:c.C2870T:p.T957M,Itga7:NM_008398:exon22:c.C2858T:p.T953M	SSC=27	23	0	0	12	7	0.3684
ID Q76	chr12	111243539	111243539	G	A	splicing	Traf3	NM_011632:exon6:c.567+1G>A,NM_001286122:exon5:c.567+1G>A			SSC=41	20	0	0	2	6	0.75
ID Q76	chr14	32977089	32977089	C	T	splicing	Wdfy4	NM_001146022:exon49:c.7648+1G>A			SSC=44	51	0	0	32	12	0.2727
ID Q76	chr15	16778182	16778182	G	T	exonic	Cdh9		nonsynonymous SNV	Cdh9:NM_009869:exon1:c.G82T:p.D28Y	SSC=142	46	0	0	40	64	0.6154
ID Q76	chr15	19013257	19013257	G	A	exonic	Cdh10		nonsynonymous SNV	Cdh10:NM_001316758:exon12:c.G1942A:p.E648K,Cdh10:NM_009865:exon12:c.G1942A:p.E648K	SSC=85	46	0	0	64	46	0.4182
ID Q76	chr17	3509493	3509493	G	T	exonic	Tiam2		nonsynonymous SNV	Tiam2:NM_001286757:exon6:c.G520T:p.V174F,Tiam2:NM_001286758:exon6:c.G328T:p.V110F,Tiam2:NM_001122998:exon20:c.G3808T:p.V1270F,Tiam2:NM_011878:exon20:c.G3808T:p.V1270F	SSC=82	50	0	0	46	32	0.4103
ID Q76	chr18	37722445	37722445	G	A	exonic	Pcdhgb4		nonsynonymous SNV	Pcdhgb4:NM_033576:exon1:c.G1892A:p.G631E	SSC=79	46	0	0	23	21	0.4773
ID Q76	chr1	51289839	51289839	C	T	exonic	Sdpr		nonsynonymous SNV	Sdpr:NM_138741:exon1:c.C454T:p.R152C	SSC=52	41	0	0	40	20	0.3333
ID Q76	chr1	75493109	75493109	G	A	exonic	Obsl1		nonsynonymous SNV	Obsl1:NM_178884:exon10:c.C3263T:p.S1088F	SSC=30	16	0	0	16	13	0.4483
ID Q76	chr1	153483749	153483749	G	T	exonic	Dhx9		nonsynonymous SNV	Dhx9:NM_007842:exon2:c.C102A:p.F34L	SSC=78	69	0	0	65	29	0.3085
ID Q76	chr1	186969229	186969229	G	T	exonic	D1Pas1		nonsynonymous SNV	D1Pas1:NM_033077:exon1:c.G1354T:p.G452C	SSC=112	69	0	0	42	33	0.44
ID Q76	chr2	60534768	60534768	C	T	exonic	Pla2r1		nonsynonymous SNV	Pla2r1:NM_008867:exon2:c.G457A:p.A153T	SSC=75	52	0	0	44	27	0.3803
ID Q76	chr2	86046508	86046508	G	A	exonic	Olfr1034		nonsynonymous SNV	Olfr1034:NM_001011872:exon1:c.G25A:p.E9K	SSC=177	120	0	0	87	57	0.3958
ID Q76	chr2	125629501	125629501	A	C	UTR3	Shc4	NM_199022:c.*114T>G			SSC=37	20	0	0	11	11	0.5
ID Q76	chr2	131040186	131040186	C	T	exonic	Gfra4		nonsynonymous SNV	Gfra4:NM_001136063:exon6:c.G872A:p.R291Q,Gfra4:NM_020014:exon6:c.G899A:p.R300Q	SSC=36	16	0	0	17	17	0.5
ID Q76	chr4	63303038	63303038	C	T	exonic	Col27a1		nonsynonymous SNV	Col27a1:NM_025685:exon34:c.C3407T:p.P1136L	SSC=32	26	0	0	18	10	0.3571
ID Q76	chr4	106634170	106634170	T	C	exonic	Ttc22		nonsynonymous SNV	Ttc22:NM_177667:exon2:c.T569C:p.I190T	SSC=93	84	0	0	69	31	0.31
ID Q76	chr5	14252452	14252452	A	T	exonic	Sema3e		nonsynonymous SNV	Sema3e:NM_011348:exon17:c.A1990T:p.T664S	SSC=91	46	0	0	29	29	0.5
ID Q76	chr2	57108112	57108112	T	-	UTR3	Nr4a2	NM_013613:c.*44delA,NM_001139509:c.*44delA			SSC=53	34	0	0	28	19	0.4043
ID Q76	chr8	40680166	40680166	A	-	exonic	Adam24		frameshift deletion	Adam24:NM_010086:exon2:c.672delA:p.R224fs	SSC=54	38	0	0	38	22	0.3667
ID Q76	chr1	88277564	88277564	A	T	UTR5	Hjurp	NM_198652:c.-95T>A			SSC=0	15	0	0	23	3	0.1154	manually called
ID Q76	chr1	75415553	75415553	C	T	exonic	Speg		nonsynonymous SNV	Speg:NM_001085370:exon20:c.C2648T:p.S883F,Speg:NM_007463:exon22:c.C4853T:p.S1618F	SSC=15	14	0	0	14	6	0.3	manually called
