# Supplementary material for: Exome sequencing of the TCL1 mouse model for CLL reveals genetic heterogeneity and dynamics during disease development
Source: Leukemia. 2018 Sep 27;33(4):957–68. doi: 10.1038/s41375-018-0260-4 (PMC6477797; doi:10.1038/s41375-018-0260-4)
Supplement: Supplementary file 12 — table S6 [file 41375_2018_260_MOESM12_ESM.xlsx]

## Sheet: Supplement Table 6
mouse ID Tcl1	% DN T Cells of CD3+ T Cells
212	n.d.
221	2.7
347	4.32
C25	12
D22	1.31
E31	54
F3	1.91
mouse ID WT	% DN T Cells of CD3+ T Cells
A5	6.63
A6	6.98
A8	5.63
A18	5.08
A21	5.75
CD27	6.74
WT29	6.94
WT31	7.42
