# Supplementary material for: Exome sequencing of the TCL1 mouse model for CLL reveals genetic heterogeneity and dynamics during disease development
Source: Leukemia. 2018 Sep 27;33(4):957–68. doi: 10.1038/s41375-018-0260-4 (PMC6477797; doi:10.1038/s41375-018-0260-4)
Supplement: Supplementary file 13 — table S7 [file 41375_2018_260_MOESM13_ESM.xlsx]

## Sheet: ALL.cnv
comparison	chr	probe_start	probe_end	coverage	targeted.base	sequenced.base	copy.number	logR	ratio	spec	sens	average.coverage
GERM_212-CLL_212	chr1	3216015	24575437	16822782	222272	0	2	-0.0019	0.998684	1	1	75.6856
GERM_212-CLL_212	chr1	24612372	24612731	1235095	360	0	3	0.653589	1.57308	1	0.9999	3430.82
GERM_212-CLL_212	chr1	24614459	24614698	932335	240	0	3	0.656445	1.57619	1	0.9999	3884.73
GERM_212-CLL_212	chr1	24678726	65245892	51221584	641028	0	2	-0.0019	0.998684	1	1	79.9054
GERM_212-CLL_212	chr1	65246040	65247239	104398	1200	0	1	-0.231853	0.851541	0.99994	0.9999	86.9983
GERM_212-CLL_212	chr1	65250146	85099681	23820579	371623	0	2	-0.0019	0.998684	1	1	64.0988
GERM_212-CLL_212	chr1	85100493	85100732	148004	240	0	3	0.272668	1.20804	0.999904	0.9999	616.683
GERM_212-CLL_212	chr1	85109262	85257486	1153895	2580	0	2	-0.0019	0.998684	1	1	447.246
GERM_212-CLL_212	chr1	85259660	85259899	182019	240	0	3	0.319393	1.24781	0.999997	0.9999	758.413
GERM_212-CLL_212	chr1	85260334	85610354	2438667	6810	0	2	-0.0019	0.998684	1	1	358.101
GERM_212-CLL_212	chr1	85610704	85610943	240445	240	0	3	0.288448	1.22133	1	0.9999	1001.85
GERM_212-CLL_212	chr1	85614739	180245803	114760305	1591249	0	2	-0.0019	0.998684	1	1	72.1196
GERM_212-CLL_212	chr1	180327161	180328240	271121	1080	0	3	0.311904	1.24135	1	0.9999	251.038
GERM_212-CLL_212	chr1	180330459	184074569	4594372	74103	0	2	-0.0019	0.998684	1	1	61.9998
GERM_212-CLL_212	chr1	184617189	184617788	162661	600	0	3	0.175684	1.1295	0.999977	0.9999	271.102
GERM_212-CLL_212	chr1	184727450	184841459	213428	4589	0	2	-0.0019	0.998684	1	1	46.5086
GERM_212-CLL_212	chr1	184845501	184900890	61637	1470	0	1	-0.6074	0.656379	0.998225	0.998109	41.9299
GERM_212-CLL_212	chr1	184905348	195176640	11782720	174023	0	2	-0.0019	0.998684	1	1	67.7078
GERM_212-CLL_212	chr2	3118514	36422343	56053279	936876	0	2	-0.02	0.986233	1	1	59.83
GERM_212-CLL_212	chr2	36452576	36453535	175142	960	0	3	0.182518	1.13486	0.999994	0.9999	182.44
GERM_212-CLL_212	chr2	36479177	36640987	708700	3960	0	2	-0.02	0.986233	1	1	178.965
GERM_212-CLL_212	chr2	36687988	36688947	183743	960	0	3	0.220207	1.1649	0.999997	0.9999	191.399
GERM_212-CLL_212	chr2	36734312	83956865	66133869	790467	0	2	-0.02	0.986233	1	1	83.6643
GERM_212-CLL_212	chr2	83957126	83958205	184734	1080	0	3	0.184305	1.13627	0.999998	0.9999	171.05
GERM_212-CLL_212	chr2	84333446	87510791	16216827	154391	0	2	-0.02	0.986233	1	1	105.037
GERM_212-CLL_212	chr2	87532016	87532975	153868	960	0	3	0.252991	1.19168	0.999946	0.9999	160.279
GERM_212-CLL_212	chr2	87544321	87608341	553072	2880	0	2	-0.02	0.986233	1	1	192.039
GERM_212-CLL_212	chr2	87628449	87629408	152109	960	0	3	0.211245	1.15769	0.999936	0.9999	158.447
GERM_212-CLL_212	chr2	87633787	87646129	286465	2070	0	2	-0.02	0.986233	1	1	138.389
GERM_212-CLL_212	chr2	87655970	87656929	160728	960	0	3	0.179073	1.13216	0.999972	0.9999	167.425
GERM_212-CLL_212	chr2	87671419	89112521	8938640	67065	0	2	-0.02	0.986233	1	1	133.283
GERM_212-CLL_212	chr2	89124781	89125740	148422	960	0	3	0.192158	1.14247	0.999908	0.9999	154.606
GERM_212-CLL_212	chr2	89144197	89171221	502883	2760	0	2	-0.02	0.986233	1	1	182.204
GERM_212-CLL_212	chr2	89193086	89194045	194408	960	0	3	0.187055	1.13844	0.999999	0.9999	202.508
GERM_212-CLL_212	chr2	89248786	89591120	1626969	14280	0	2	-0.02	0.986233	1	1	113.933
GERM_212-CLL_212	chr2	89608987	89610193	153388	1207	0	3	0.192255	1.14255	0.999943	0.9999	127.082
GERM_212-CLL_212	chr2	89617248	89618207	189479	960	0	3	0.187037	1.13842	0.999999	0.9999	197.374
GERM_212-CLL_212	chr2	89629878	111873863	28787359	358828	0	2	-0.02	0.986233	1	1	80.2261
GERM_212-CLL_212	chr2	111911979	111912938	165395	960	0	3	0.231307	1.1739	0.999983	0.9999	172.286
GERM_212-CLL_212	chr2	111944505	181995277	117739138	1848661	0	2	-0.02	0.986233	1	1	63.6889
GERM_212-CLL_212	chr2	181995607	181996446	165422	840	0	3	0.202272	1.15051	0.999983	0.9999	196.931
GERM_212-CLL_212	chr3	3508240	52346426	29626976	376463	0	2	0.0035	1.00243	1	1	78.6982
GERM_212-CLL_212	chr3	52612773	52613372	177060	600	0	3	0.336843	1.26299	0.999995	0.9999	295.1
GERM_212-CLL_212	chr3	52613493	76708185	23717517	269832	0	2	0.0035	1.00243	1	1	87.8973
GERM_212-CLL_212	chr3	78917205	78918404	321230	1200	0	3	0.324867	1.25255	1	0.9999	267.692
GERM_212-CLL_212	chr3	78966337	92219778	26456203	412414	0	2	0.0035	1.00243	1	1	64.1496
GERM_212-CLL_212	chr3	92220056	92220775	386690	720	0	3	0.229061	1.17207	1	0.9999	537.069
GERM_212-CLL_212	chr3	92221632	92221871	167337	240	0	3	0.334406	1.26086	0.999986	0.9999	697.237
GERM_212-CLL_212	chr3	92253869	93203416	3186839	25871	0	2	0.0035	1.00243	1	1	123.182
GERM_212-CLL_212	chr3	93205591	93205950	171005	360	0	3	0.251008	1.19004	0.99999	0.9999	475.014
GERM_212-CLL_212	chr3	93206948	96663056	15668867	198586	0	2	0.0035	1.00243	1	1	78.9022
GERM_212-CLL_212	chr3	96666508	96666987	169266	480	0	3	0.257296	1.19524	0.999988	0.9999	352.637
GERM_212-CLL_212	chr3	96670340	122179892	36847682	502998	0	2	0.0035	1.00243	1	1	73.2561
GERM_212-CLL_212	chr3	122230191	122231150	299190	960	0	3	0.323392	1.25127	1	0.9999	311.656
GERM_212-CLL_212	chr3	122246018	159934364	36648371	457031	0	2	0.0035	1.00243	1	1	80.1879
GERM_212-CLL_212	chr4	3172063	41480583	27588885	346402	0	2	-0.0007	0.999515	1	1	79.6441
GERM_212-CLL_212	chr4	41497444	41499723	102685	2280	0	1	-0.203708	0.868316	0.999923	0.9999	45.0373
GERM_212-CLL_212	chr4	41505050	45279652	13285737	186966	0	2	-0.0007	0.999515	1	1	71.0596
GERM_212-CLL_212	chr4	45283488	45285887	116672	2400	0	1	-0.26797	0.830487	0.999991	0.9999	48.6133
GERM_212-CLL_212	chr4	45300416	108602063	66197629	822348	0	2	-0.0007	0.999515	1	1	80.4983
GERM_212-CLL_212	chr4	108603348	108604612	48492	540	0	1	-1.0507	0.482734	0.99518	0.994859	89.8
GERM_212-CLL_212	chr4	108605482	141473307	69716687	1159409	0	2	-0.0446	0.969559	1	1	60.1312
GERM_212-CLL_212	chr4	141473566	141476325	126889	2760	0	1	-0.229194	0.853111	0.999998	0.9999	45.9743
GERM_212-CLL_212	chr4	141476559	143571334	3283238	53283	0	2	-0.0446	0.969559	1	1	61.6189
GERM_212-CLL_212	chr4	143571891	143572370	103499	480	0	1	-0.213	0.862742	0.999931	0.9999	215.623
GERM_212-CLL_212	chr4	143614994	145315112	8460719	69353	0	2	-0.0446	0.969559	1	1	121.995
GERM_212-CLL_212	chr4	145467871	147761294	6570270	12285	0	3	0.23	1.17283	1	1	534.821
GERM_212-CLL_212	chr4	147828350	156234111	18098515	367076	0	2	-0.0446	0.969559	1	1	49.3045
GERM_212-CLL_212	chr4	156234646	156234765	101	120	0	NA	0.87131	1.82932	NA	NA	0.841667
GERM_212-CLL_212	chr5	3000101	12585328	10172895	119584	0	2	-0.0215	0.985208	1	1	85.069
GERM_212-CLL_212	chr5	13042670	13043509	244753	840	0	3	0.323856	1.25167	1	0.9999	291.373
GERM_212-CLL_212	chr5	13399923	14911549	2214604	25833	0	2	-0.0215	0.985208	1	1	85.7277
GERM_212-CLL_212	chr5	14912101	14912340	270110	240	0	3	0.295999	1.22773	1	0.9999	1125.46
GERM_212-CLL_212	chr5	14913473	14913712	93625	240	0	2	-0.0215	0.985208	1	1	390.104
GERM_212-CLL_212	chr5	14914640	14914879	373140	240	0	3	0.282244	1.21609	1	0.9999	1554.75
GERM_212-CLL_212	chr5	14934104	14974690	876904	1200	0	2	-0.0215	0.985208	1	1	730.753
GERM_212-CLL_212	chr5	14975356	14975595	236118	240	0	3	0.290275	1.22287	1	0.9999	983.825
GERM_212-CLL_212	chr5	14976150	14978925	478703	480	0	2	-0.0215	0.985208	1	1	997.298
GERM_212-CLL_212	chr5	15029235	15029474	162514	240	0	3	0.175219	1.12914	0.999977	0.9999	677.142
GERM_212-CLL_212	chr5	15030143	15031173	208692	360	0	2	-0.0215	0.985208	1	1	579.7
GERM_212-CLL_212	chr5	15031584	15031703	314775	120	0	3	0.300577	1.23164	1	0.9999	2623.12
GERM_212-CLL_212	chr5	15032749	15032988	187181	240	0	3	0.205726	1.15327	0.999998	0.9999	779.921
GERM_212-CLL_212	chr5	15619178	15619327	78249	150	0	2	-0.0215	0.985208	1	1	521.66
GERM_212-CLL_212	chr5	15620245	15620484	241727	240	0	3	0.237394	1.17886	1	0.9999	1007.2
GERM_212-CLL_212	chr5	15621617	15621856	336299	240	0	3	0.32475	1.25245	1	0.9999	1401.25
GERM_212-CLL_212	chr5	15622411	15652832	377329	720	0	2	-0.0215	0.985208	1	1	524.068
GERM_212-CLL_212	chr5	15653499	15653738	218629	240	0	3	0.326617	1.25407	1	0.9999	910.954
GERM_212-CLL_212	chr5	15655663	25504532	14429564	197885	0	2	-0.0215	0.985208	1	1	72.9189
GERM_212-CLL_212	chr5	25516258	25518057	123009	1800	0	1	-0.327792	0.796755	0.999997	0.9999	68.3383
GERM_212-CLL_212	chr5	25660761	28466791	4298130	33600	0	2	-0.0215	0.985208	1	1	127.921
GERM_212-CLL_212	chr5	28538517	28539716	321364	1200	0	3	0.246731	1.18652	1	0.9999	267.803
GERM_212-CLL_212	chr5	28719119	95521503	74470136	1014207	0	2	-0.0215	0.985208	1	1	73.427
GERM_212-CLL_212	chr5	95861702	95862781	307134	1080	0	3	0.415891	1.33412	1	0.9999	284.383
GERM_212-CLL_212	chr5	95956911	108800737	21441776	276208	0	2	-0.0215	0.985208	1	1	77.6291
GERM_212-CLL_212	chr5	108801673	108802512	222993	840	0	3	0.200362	1.14899	1	0.9999	265.468
GERM_212-CLL_212	chr5	108803054	108846498	426726	1800	0	2	-0.0215	0.985208	1	1	237.07
GERM_212-CLL_212	chr5	108847474	108848313	225274	840	0	3	0.224024	1.16799	1	0.9999	268.183
GERM_212-CLL_212	chr5	108848998	108999140	456393	3120	0	2	-0.0215	0.985208	1	1	146.28
GERM_212-CLL_212	chr5	109001991	109002710	161871	720	0	3	0.262249	1.19935	0.999975	0.9999	224.821
GERM_212-CLL_212	chr5	109003345	109006455	81818	480	0	2	-0.0215	0.985208	1	1	170.454
GERM_212-CLL_212	chr5	109046969	109047808	306728	840	0	3	0.215127	1.16081	1	0.9999	365.152
GERM_212-CLL_212	chr5	109048868	109090593	881459	3390	0	2	-0.0215	0.985208	1	1	260.017
GERM_212-CLL_212	chr5	109091390	109092229	196677	840	0	3	0.277805	1.21235	0.999999	0.9999	234.139
GERM_212-CLL_212	chr5	109092844	109171832	541650	1920	0	2	-0.0215	0.985208	1	1	282.109
GERM_212-CLL_212	chr5	109173524	109174363	179930	840	0	3	0.215306	1.16095	0.999996	0.9999	214.202
GERM_212-CLL_212	chr5	109175020	109192126	76643	480	0	2	-0.0215	0.985208	1	1	159.673
GERM_212-CLL_212	chr5	109215475	109216434	304427	960	0	3	0.256408	1.1945	1	0.9999	317.111
GERM_212-CLL_212	chr5	109217479	109291848	733165	2790	0	2	-0.0215	0.985208	1	1	262.783
GERM_212-CLL_212	chr5	109292661	109293500	216735	840	0	3	0.229967	1.17281	1	0.9999	258.018
GERM_212-CLL_212	chr5	109294152	109339441	122125	1080	0	2	-0.0215	0.985208	1	1	113.079
GERM_212-CLL_212	chr5	109339735	109340574	169245	840	0	3	0.272925	1.20826	0.999988	0.9999	201.482
GERM_212-CLL_212	chr5	109360696	109362454	87873	390	0	2	-0.0215	0.985208	1	1	225.315
GERM_212-CLL_212	chr5	109363547	109364506	281514	960	0	3	0.221706	1.16611	1	0.9999	293.244
GERM_212-CLL_212	chr5	109419995	109427353	50090	600	0	2	-0.0215	0.985208	1	1	83.4833
GERM_212-CLL_212	chr5	109427734	109428573	169722	840	0	3	0.256074	1.19422	0.999989	0.9999	202.05
GERM_212-CLL_212	chr5	109429370	146493354	74485538	1286438	0	2	-0.0215	0.985208	1	1	57.9006
GERM_212-CLL_212	chr5	146493529	146494008	104038	480	0	1	-0.241811	0.845683	0.999937	0.9999	216.746
GERM_212-CLL_212	chr5	146502493	147400301	1889947	21315	0	2	-0.0215	0.985208	1	1	88.6675
GERM_212-CLL_212	chr5	147430552	147430671	267	120	0	NA	-0.626206	0.647878	NA	NA	2.225
GERM_212-CLL_212	chr5	147430708	147430827	627	120	0	NA	1.0299	2.04188	NA	NA	5.225
GERM_212-CLL_212	chr5	147430916	147431035	377	120	0	NA	1.0299	2.04188	NA	NA	3.14167
GERM_212-CLL_212	chr5	147450593	147450832	10965	240	0	NA	1.0299	2.04188	NA	NA	45.6875
GERM_212-CLL_212	chr5	147453195	151651168	7154339	94405	0	2	-0.0246	0.983093	1	1	75.7835
GERM_212-CLL_212	chr6	3372513	4747057	2624500	31796	0	2	0.0144	1.01003	1	1	82.5418
GERM_212-CLL_212	chr6	4754367	4755806	102012	1440	0	1	-0.219965	0.858586	0.999914	0.9999	70.8417
GERM_212-CLL_212	chr6	4756591	29443069	15988041	219645	0	2	0.0144	1.01003	1	1	72.7904
GERM_212-CLL_212	chr6	29443317	29445840	86530	1590	0	1	-0.5353	0.690015	0.999721	0.999703	54.4214
GERM_212-CLL_212	chr6	29446006	29492159	630567	14894	0	2	0.0144	1.01003	1	1	42.337
GERM_212-CLL_212	chr6	29492337	29492486	989	150	0	NA	1.1192	2.17226	NA	NA	6.59333
GERM_212-CLL_212	chr6	29493157	29493396	2185	240	0	NA	1.1192	2.17226	NA	NA	9.10417
GERM_212-CLL_212	chr6	29495723	56986294	40402416	562118	0	2	0.002	1.00139	1	1	71.8753
GERM_212-CLL_212	chr6	57002346	57003185	181676	840	0	3	0.269405	1.20531	0.999997	0.9999	216.281
GERM_212-CLL_212	chr6	57024459	57036800	420644	1680	0	2	0.002	1.00139	1	1	250.383
GERM_212-CLL_212	chr6	57070911	57071750	188230	840	0	3	0.270932	1.20659	0.999998	0.9999	224.083
GERM_212-CLL_212	chr6	57113411	57114250	190490	840	0	3	0.186723	1.13818	0.999999	0.9999	226.774
GERM_212-CLL_212	chr6	57137322	57138281	191495	960	0	2	0.002	1.00139	1	1	199.474
GERM_212-CLL_212	chr6	57158901	57159860	186939	960	0	3	0.196187	1.14567	0.999998	0.9999	194.728
GERM_212-CLL_212	chr6	57209829	57210668	142517	840	0	2	0.002	1.00139	1	1	169.663
GERM_212-CLL_212	chr6	57233414	57234373	168023	960	0	3	0.26385	1.20068	0.999987	0.9999	175.024
GERM_212-CLL_212	chr6	57258118	57259077	146704	960	0	2	0.002	1.00139	1	1	152.817
GERM_212-CLL_212	chr6	57322699	57323538	187463	840	0	3	0.20579	1.15332	0.999998	0.9999	223.17
GERM_212-CLL_212	chr6	57360542	57388838	112433	750	0	2	0.002	1.00139	1	1	149.911
GERM_212-CLL_212	chr6	57389637	57390596	178357	960	0	3	0.230443	1.1732	0.999995	0.9999	185.789
GERM_212-CLL_212	chr6	57404461	57405420	200219	960	0	3	0.197887	1.14702	1	0.9999	208.561
GERM_212-CLL_212	chr6	57431673	57825012	796189	10297	0	2	0.002	1.00139	1	1	77.3224
GERM_212-CLL_212	chr6	57843530	57844489	148028	960	0	3	0.254078	1.19257	0.999904	0.9999	154.196
GERM_212-CLL_212	chr6	57900056	57926816	388954	1920	0	2	0.002	1.00139	1	1	202.58
GERM_212-CLL_212	chr6	57955606	57956565	176852	960	0	3	0.243736	1.18405	0.999995	0.9999	184.221
GERM_212-CLL_212	chr6	57978368	58216040	486243	2760	0	2	0.002	1.00139	1	1	176.175
GERM_212-CLL_212	chr6	58265115	58266554	195198	1440	0	3	0.260492	1.19789	0.999999	0.9999	135.554
GERM_212-CLL_212	chr6	58307272	58308231	192060	960	0	3	0.263647	1.20051	0.999999	0.9999	200.062
GERM_212-CLL_212	chr6	58434911	64666307	2694205	32525	0	2	0.002	1.00139	1	1	82.8349
GERM_212-CLL_212	chr6	64729317	64731236	109207	1920	0	1	-0.234043	0.850249	0.999971	0.9999	56.8786
GERM_212-CLL_212	chr6	65043230	66539976	1257504	15600	0	2	0.002	1.00139	1	1	80.6092
GERM_212-CLL_212	chr6	66552874	66554433	271984	1560	0	3	0.247023	1.18676	1	0.9999	174.349
GERM_212-CLL_212	chr6	66611756	67896672	2559811	20093	0	2	0.002	1.00139	1	1	127.398
GERM_212-CLL_212	chr6	67913510	70723644	9306174	48902	0	1	-0.7339	0.601276	1	1	190.303
GERM_212-CLL_212	chr6	70723837	87754910	19809637	315032	0	2	-0.0226	0.984457	1	1	62.8813
GERM_212-CLL_212	chr6	87764938	87766257	167927	1320	0	3	0.203142	1.1512	0.999987	0.9999	127.217
GERM_212-CLL_212	chr6	87778963	115994584	27398666	411542	0	2	-0.0226	0.984457	1	1	66.5756
GERM_212-CLL_212	chr6	116022064	116022423	170140	360	0	3	0.189185	1.14012	0.999989	0.9999	472.611
GERM_212-CLL_212	chr6	116024749	123331694	17165182	218726	0	2	-0.0226	0.984457	1	1	78.478
GERM_212-CLL_212	chr6	123335611	123336570	193625	960	0	3	0.194371	1.14422	0.999999	0.9999	201.693
GERM_212-CLL_212	chr6	123385228	123780720	1906231	8880	0	2	-0.0226	0.984457	1	1	214.666
GERM_212-CLL_212	chr6	123786665	123787504	162703	840	0	3	0.21344	1.15945	0.999977	0.9999	193.694
GERM_212-CLL_212	chr6	123804152	149556713	44184441	561346	0	2	-0.0226	0.984457	1	1	78.7116
GERM_212-CLL_212	chr7	3108994	5454772	12538990	151007	0	2	-0.0228	0.98432	1	1	83.0358
GERM_212-CLL_212	chr7	5480613	5481572	216438	960	0	3	0.268211	1.20431	1	0.9999	225.456
GERM_212-CLL_212	chr7	5484040	7213839	4533035	44138	0	2	-0.0228	0.98432	1	1	102.701
GERM_212-CLL_212	chr7	7231299	7232258	331537	960	0	3	0.232369	1.17476	1	0.9999	345.351
GERM_212-CLL_212	chr7	7234320	7296835	388629	3750	0	2	-0.0228	0.98432	1	1	103.634
GERM_212-CLL_212	chr7	7312366	10275117	18785453	62593	0	3	0.2495	1.1888	1	1	300.121
GERM_212-CLL_212	chr7	10358872	10710443	813340	7950	0	2	-0.0228	0.98432	1	1	102.307
GERM_212-CLL_212	chr7	10714146	10715705	158269	1560	0	3	0.232181	1.17461	0.999965	0.9999	101.454
GERM_212-CLL_212	chr7	10718499	11881280	2813397	16387	0	2	-0.0228	0.98432	1	1	171.685
GERM_212-CLL_212	chr7	11930294	11931133	148140	840	0	3	0.167403	1.12304	0.999905	0.9999	176.357
GERM_212-CLL_212	chr7	12152454	15432223	8729658	80424	0	2	-0.0228	0.98432	1	1	108.545
GERM_212-CLL_212	chr7	15432597	15433436	153133	840	0	3	0.201036	1.14952	0.999942	0.9999	182.301
GERM_212-CLL_212	chr7	15443320	20073237	16305183	233561	0	2	-0.0228	0.98432	1	1	69.8112
GERM_212-CLL_212	chr7	20121637	23353375	7252230	23040	0	3	0.2338	1.17593	1	1	314.767
GERM_212-CLL_212	chr7	23354919	23441866	588298	5010	0	2	-0.0228	0.98432	1	1	117.425
GERM_212-CLL_212	chr7	23504635	23505594	155755	960	0	3	0.241247	1.18201	0.999955	0.9999	162.245
GERM_212-CLL_212	chr7	23540700	23866463	818726	4800	0	2	-0.0228	0.98432	1	1	170.568
GERM_212-CLL_212	chr7	23893506	23894465	220031	960	0	3	0.206211	1.15365	1	0.9999	229.199
GERM_212-CLL_212	chr7	23928331	23929410	182393	1080	0	3	0.198752	1.1477	0.999997	0.9999	168.882
GERM_212-CLL_212	chr7	23952392	23953351	200798	960	0	3	0.272537	1.20793	1	0.9999	209.165
GERM_212-CLL_212	chr7	23984096	23985055	175826	960	0	3	0.309586	1.23935	0.999994	0.9999	183.152
GERM_212-CLL_212	chr7	24003079	24004278	184303	1200	0	3	0.221556	1.16599	0.999998	0.9999	153.586
GERM_212-CLL_212	chr7	24054752	24055711	242417	960	0	3	0.230715	1.17342	1	0.9999	252.518
GERM_212-CLL_212	chr7	24085391	38271209	36949073	620728	0	2	-0.0228	0.98432	1	1	59.5254
GERM_212-CLL_212	chr7	38518822	38520741	282939	1920	0	3	0.210068	1.15674	1	0.9999	147.364
GERM_212-CLL_212	chr7	38521838	41872685	3671013	25601	0	2	-0.0228	0.98432	1	1	143.393
GERM_212-CLL_212	chr7	42011780	42012739	199504	960	0	3	0.22317	1.1673	0.999999	0.9999	207.817
GERM_212-CLL_212	chr7	42020806	42276789	1412250	8400	0	2	-0.0228	0.98432	1	1	168.125
GERM_212-CLL_212	chr7	42299806	42300765	214510	960	0	3	0.221799	1.16619	1	0.9999	223.448
GERM_212-CLL_212	chr7	42430058	51669371	25730888	420338	0	2	-0.0228	0.98432	1	1	61.2148
GERM_212-CLL_212	chr7	51746687	51747766	316674	1080	0	3	0.424789	1.34238	1	0.9999	293.217
GERM_212-CLL_212	chr7	51861165	59859365	5165236	64226	0	2	-0.0228	0.98432	1	1	80.4228
GERM_212-CLL_212	chr7	59861763	59861882	199566	120	0	3	0.2821	1.21596	0.999999	0.9999	1663.05
GERM_212-CLL_212	chr7	59866820	84964031	23758800	375997	0	2	-0.0228	0.98432	1	1	63.1888
GERM_212-CLL_212	chr7	84994624	84995583	186304	960	0	3	0.223378	1.16746	0.999998	0.9999	194.067
GERM_212-CLL_212	chr7	85005055	85005820	66670	480	0	2	-0.0228	0.98432	1	1	138.896
GERM_212-CLL_212	chr7	85006405	85007364	187716	960	0	3	0.204225	1.15207	0.999998	0.9999	195.537
GERM_212-CLL_212	chr7	85007678	85237725	1262560	6240	0	2	-0.0228	0.98432	1	1	202.333
GERM_212-CLL_212	chr7	85406354	85407313	208661	960	0	3	0.196308	1.14576	1	0.9999	217.355
GERM_212-CLL_212	chr7	85409627	85749849	1667340	9030	0	2	-0.0228	0.98432	1	1	184.645
GERM_212-CLL_212	chr7	85750524	85751363	167585	840	0	3	0.22733	1.17067	0.999986	0.9999	199.506
GERM_212-CLL_212	chr7	85751694	85755011	83939	600	0	2	-0.0228	0.98432	1	1	139.898
GERM_212-CLL_212	chr7	85857525	85858484	175061	960	0	3	0.20481	1.15253	0.999994	0.9999	182.355
GERM_212-CLL_212	chr7	85869715	85875959	271021	1920	0	2	-0.0228	0.98432	1	1	141.157
GERM_212-CLL_212	chr7	85951845	85952804	195070	960	0	3	0.293978	1.22602	0.999999	0.9999	203.198
GERM_212-CLL_212	chr7	85955582	86164304	540285	3270	0	2	-0.0228	0.98432	1	1	165.225
GERM_212-CLL_212	chr7	86164974	86165813	153281	840	0	3	0.268048	1.20418	0.999943	0.9999	182.477
GERM_212-CLL_212	chr7	86166128	86803778	2979181	24000	0	2	-0.0228	0.98432	1	1	124.133
GERM_212-CLL_212	chr7	86811092	86812051	183086	960	0	3	0.273563	1.20879	0.999997	0.9999	190.715
GERM_212-CLL_212	chr7	86915327	86923125	282709	1920	0	2	-0.0228	0.98432	1	1	147.244
GERM_212-CLL_212	chr7	86954234	86955193	170844	960	0	3	0.257765	1.19562	0.99999	0.9999	177.963
GERM_212-CLL_212	chr7	86996443	99627740	11713030	171611	0	2	-0.0228	0.98432	1	1	68.2534
GERM_212-CLL_212	chr7	99627946	99629145	108929	1200	0	1	-0.293541	0.815897	0.99997	0.9999	90.7742
GERM_212-CLL_212	chr7	99659988	105903862	33415339	373190	0	2	-0.0228	0.98432	1	1	89.5397
GERM_212-CLL_212	chr7	106076707	106077906	179032	1200	0	3	0.215609	1.16119	0.999996	0.9999	149.193
GERM_212-CLL_212	chr7	106079058	107862003	5694455	52110	0	2	-0.0228	0.98432	1	1	109.278
GERM_212-CLL_212	chr7	107902705	107903664	156677	960	0	3	0.212911	1.15902	0.999959	0.9999	163.205
GERM_212-CLL_212	chr7	107933508	108317841	2924217	16440	0	2	-0.0228	0.98432	1	1	177.872
GERM_212-CLL_212	chr7	108322722	108323681	202424	960	0	3	0.193951	1.14389	1	0.9999	210.858
GERM_212-CLL_212	chr7	108346027	108346986	208937	960	0	3	0.198702	1.14767	1	0.9999	217.643
GERM_212-CLL_212	chr7	108367484	108368443	239594	960	0	2	-0.0228	0.98432	1	1	249.577
GERM_212-CLL_212	chr7	108395301	108396140	175245	840	0	3	0.20739	1.1546	0.999994	0.9999	208.625
GERM_212-CLL_212	chr7	108422565	108423524	232814	960	0	3	0.231793	1.17429	1	0.9999	242.515
GERM_212-CLL_212	chr7	108465282	108466361	219237	1080	0	2	-0.0228	0.98432	1	1	202.997
GERM_212-CLL_212	chr7	108522996	108523955	200402	960	0	3	0.198133	1.14721	1	0.9999	208.752
GERM_212-CLL_212	chr7	108544472	108646632	991812	6120	0	2	-0.0228	0.98432	1	1	162.061
GERM_212-CLL_212	chr7	108667410	108668369	163844	960	0	3	0.232312	1.17472	0.99998	0.9999	170.671
GERM_212-CLL_212	chr7	108713325	116189400	11048452	158891	0	2	-0.0228	0.98432	1	1	69.5348
GERM_212-CLL_212	chr7	116307863	116308012	1483	150	0	NA	1.1869	2.27663	NA	NA	9.88667
GERM_212-CLL_212	chr7	116308020	116308169	1020	150	0	NA	1.1869	2.27663	NA	NA	6.8
GERM_212-CLL_212	chr7	116308202	145323869	65864042	982655	0	2	-0.0393	0.973127	1	1	67.0266
GERM_212-CLL_212	chr8	3153903	19497736	17723077	282371	0	2	-0.0345	0.97637	1	1	62.7652
GERM_212-CLL_212	chr8	19729694	19730053	177815	360	0	3	0.186366	1.13789	0.999995	0.9999	493.931
GERM_212-CLL_212	chr8	19732673	19732822	78155	150	0	2	-0.0345	0.97637	1	1	521.033
GERM_212-CLL_212	chr8	19733614	19733853	234374	240	0	3	0.287665	1.22066	1	0.9999	976.558
GERM_212-CLL_212	chr8	19734649	35826366	21005327	250502	0	2	-0.0345	0.97637	1	1	83.8529
GERM_212-CLL_212	chr8	36025704	36026183	117193	480	0	1	-0.228662	0.853426	0.999992	0.9999	244.152
GERM_212-CLL_212	chr8	36099662	55058972	18250057	204223	0	2	-0.0345	0.97637	1	1	89.3634
GERM_212-CLL_212	chr8	55122708	55123307	254637	600	0	3	0.270881	1.20654	1	0.9999	424.395
GERM_212-CLL_212	chr8	55512121	129183672	97428109	1625829	0	2	-0.0345	0.97637	1	1	59.9252
GERM_212-CLL_212	chr9	3133885	14551803	9347539	118129	0	2	0.048	1.03383	1	1	79.1299
GERM_212-CLL_212	chr9	14555549	14555788	7161	240	0	NA	-0.6906	0.619596	NA	NA	29.8375
GERM_212-CLL_212	chr9	14558413	14558652	7584	240	0	NA	-0.6906	0.619596	NA	NA	31.6
GERM_212-CLL_212	chr9	14562027	14562266	9827	240	0	NA	-0.6906	0.619596	NA	NA	40.9458
GERM_212-CLL_212	chr9	14571607	38828720	38227822	519219	0	2	-0.0176	0.987875	1	1	73.6256
GERM_212-CLL_212	chr9	38848075	38849154	170102	1080	0	3	0.203207	1.15125	0.999989	0.9999	157.502
GERM_212-CLL_212	chr9	38855047	39238438	2010916	13920	0	2	-0.0176	0.987875	1	1	144.462
GERM_212-CLL_212	chr9	39257659	39258738	153964	1080	0	3	0.236553	1.17817	0.999946	0.9999	142.559
GERM_212-CLL_212	chr9	39318589	58256833	39048210	574239	0	2	-0.0176	0.987875	1	1	67.9999
GERM_212-CLL_212	chr9	58257002	58555258	334354	7770	0	1	-0.29	0.817902	1	1	43.0314
GERM_212-CLL_212	chr9	58582391	88387320	43586881	598307	0	2	-0.0176	0.987875	1	1	72.8504
GERM_212-CLL_212	chr9	88390793	88391272	199566	480	0	3	0.309375	1.23917	0.999999	0.9999	415.762
GERM_212-CLL_212	chr9	88391713	89704954	1975456	19733	0	2	-0.0176	0.987875	1	1	100.109
GERM_212-CLL_212	chr9	89728666	89730345	116906	1680	0	1	-0.230589	0.852287	0.999991	0.9999	69.5869
GERM_212-CLL_212	chr9	89802238	97110990	7055617	94371	0	2	-0.0176	0.987875	1	1	74.7647
GERM_212-CLL_212	chr9	97179159	97179998	165243	840	0	3	0.277666	1.21223	0.999982	0.9999	196.718
GERM_212-CLL_212	chr9	97349692	109826445	34342218	506310	0	2	-0.0176	0.987875	1	1	67.8284
GERM_212-CLL_212	chr9	109830368	109831447	252473	1080	0	3	0.286481	1.21966	1	0.9999	233.771
GERM_212-CLL_212	chr9	109835279	124127194	25617790	407908	0	2	-0.0176	0.987875	1	1	62.8029
GERM_212-CLL_212	chr10	3120192	128378186	150371736	2182666	0	2	-0.0188	0.987053	1	1	68.8936
GERM_212-CLL_212	chr10	128378298	128401942	400000	7230	0	1	-0.2779	0.824791	1	1	55.325
GERM_212-CLL_212	chr10	128408097	129063578	4390060	64984	0	2	-0.0188	0.987053	1	1	67.556
GERM_212-CLL_212	chr10	129079016	129079975	157357	960	0	3	0.195483	1.14511	0.999962	0.9999	163.914
GERM_212-CLL_212	chr10	129093023	129902730	5620464	38610	0	2	-0.0188	0.987053	1	1	145.57
GERM_212-CLL_212	chr10	129911327	129912286	149605	960	0	3	0.179976	1.13286	0.999918	0.9999	155.839
GERM_212-CLL_212	chr10	129945042	130394257	2311129	16170	0	2	-0.0188	0.987053	1	1	142.927
GERM_212-CLL_212	chr10	130418236	130419195	276785	960	0	3	0.250831	1.18989	1	0.9999	288.318
GERM_212-CLL_212	chr10	130421362	130497395	1663668	6720	0	2	-0.0188	0.987053	1	1	247.57
GERM_212-CLL_212	chr11	3131883	3140244	474105	2266	0	2	-0.0301	0.979352	1	1	209.226
GERM_212-CLL_212	chr11	3142269	3142418	228864	150	0	3	0.227953	1.17117	1	0.9999	1525.76
GERM_212-CLL_212	chr11	3143208	3179528	643504	2737	0	2	-0.0301	0.979352	1	1	235.113
GERM_212-CLL_212	chr11	3186010	3186159	268696	150	0	3	0.450557	1.36657	1	0.9999	1791.31
GERM_212-CLL_212	chr11	3187205	3187444	326789	240	0	3	0.420479	1.33837	1	0.9999	1361.62
GERM_212-CLL_212	chr11	3188815	20332268	18476637	290943	0	2	-0.0301	0.979352	1	1	63.506
GERM_212-CLL_212	chr11	20335009	20336088	324965	1080	0	3	0.397998	1.31768	1	0.9999	300.894
GERM_212-CLL_212	chr11	20647775	73788150	99206719	1433751	0	2	-0.0301	0.979352	1	1	69.1938
GERM_212-CLL_212	chr11	73798814	73799773	185265	960	0	3	0.219489	1.16432	0.999998	0.9999	192.984
GERM_212-CLL_212	chr11	73814131	73888263	370714	2520	0	2	-0.0301	0.979352	1	1	147.109
GERM_212-CLL_212	chr11	73906541	73907500	161687	960	0	3	0.184924	1.13676	0.999975	0.9999	168.424
GERM_212-CLL_212	chr11	73940238	73941197	155018	960	0	3	0.174692	1.12872	0.999952	0.9999	161.477
GERM_212-CLL_212	chr11	73964215	74207222	930882	8640	0	2	-0.0301	0.979352	1	1	107.741
GERM_212-CLL_212	chr11	74269336	74270415	150695	1080	0	3	0.186704	1.13816	0.999926	0.9999	139.532
GERM_212-CLL_212	chr11	74288593	121956726	123856199	2065856	0	2	-0.0301	0.979352	1	1	59.9539
GERM_212-CLL_212	chr12	3235488	69908034	46992048	614162	0	2	-0.0176	0.987875	1	1	76.5141
GERM_212-CLL_212	chr12	69920441	69921520	276455	1080	0	3	0.31178	1.24124	1	0.9999	255.977
GERM_212-CLL_212	chr12	69925885	112671597	61858575	891594	0	2	-0.0176	0.987875	1	1	69.3798
GERM_212-CLL_212	chr12	112678853	112724762	41410	1260	0	1	-0.8921	0.538829	0.991663	0.9911	32.8651
GERM_212-CLL_212	chr12	112731305	113429191	2817297	54351	0	2	-0.0954	0.936013	1	1	51.8352
GERM_212-CLL_212	chr12	113429477	114034271	3721869	20362	0	1	-1.052	0.482299	1	1	182.785
GERM_212-CLL_212	chr12	114048214	120018604	15154864	106104	0	2	0.0077	1.00535	1	1	142.83
GERM_212-CLL_212	chr13	3538231	22383688	25197944	278508	0	2	0.011	1.00765	1	1	90.4748
GERM_212-CLL_212	chr13	22394979	22396058	268995	1080	0	3	0.239623	1.18068	1	0.9999	249.069
GERM_212-CLL_212	chr13	22441217	23137412	3712078	17610	0	2	0.011	1.00765	1	1	210.794
GERM_212-CLL_212	chr13	23162632	23163591	244084	960	0	3	0.200884	1.1494	1	0.9999	254.254
GERM_212-CLL_212	chr13	23183596	49733759	30275565	394678	0	2	0.011	1.00765	1	1	76.7095
GERM_212-CLL_212	chr13	49804907	49805986	263674	1080	0	3	0.290664	1.2232	1	0.9999	244.143
GERM_212-CLL_212	chr13	50245232	103359231	65189352	834673	0	2	0.011	1.00765	1	1	78.1017
GERM_212-CLL_212	chr13	103397066	103397545	183270	480	0	3	0.212741	1.15889	0.999997	0.9999	381.812
GERM_212-CLL_212	chr13	103743520	119495481	13716701	181103	0	2	0.011	1.00765	1	1	75.7398
GERM_212-CLL_212	chr14	3070074	7757108	6465714	27348	0	3	0.3008	1.23183	1	1	236.424
GERM_212-CLL_212	chr14	7764728	10421605	2129924	32309	0	2	0.0041	1.00285	1	1	65.9236
GERM_212-CLL_212	chr14	11227532	11228011	169935	480	0	3	0.23034	1.17311	0.999989	0.9999	354.031
GERM_212-CLL_212	chr14	11280916	11281995	332477	1080	0	3	0.276208	1.21101	1	0.9999	307.849
GERM_212-CLL_212	chr14	11554200	33945616	30243513	460425	0	2	0.0041	1.00285	1	1	65.6861
GERM_212-CLL_212	chr14	33954060	33957179	112696	3120	0	1	-0.283694	0.821485	0.999983	0.9999	36.1205
GERM_212-CLL_212	chr14	33958466	43015619	6985311	81259	0	2	0.0041	1.00285	1	1	85.9635
GERM_212-CLL_212	chr14	43342609	43342758	147899	150	0	3	0.199384	1.14821	0.999903	0.9999	985.993
GERM_212-CLL_212	chr14	43344476	51413370	15696458	157867	0	2	0.0041	1.00285	1	1	99.4284
GERM_212-CLL_212	chr14	51413701	51414540	164736	840	0	3	0.313135	1.2424	0.999982	0.9999	196.114
GERM_212-CLL_212	chr14	51415331	51455268	278302	1380	0	2	0.0041	1.00285	1	1	201.668
GERM_212-CLL_212	chr14	51455665	51456504	206767	840	0	3	0.231717	1.17423	1	0.9999	246.151
GERM_212-CLL_212	chr14	51457350	121466232	74124859	981897	0	2	0.0041	1.00285	1	1	75.4915
GERM_212-CLL_212	chr14	121471212	121486741	127402	1974	0	3	0.3612	1.28449	0.999716	0.999735	64.54
GERM_212-CLL_212	chr14	121486953	124676764	3321646	47228	0	2	0.0041	1.00285	1	1	70.3321
GERM_212-CLL_212	chr15	3274655	103565058	127821088	1965441	0	3	0.5409	1.45488	1	1	65.0343
GERM_212-CLL_212	chr16	3592388	4117700	1999220	33720	0	2	-0.0759	0.94875	1	1	59.2888
GERM_212-CLL_212	chr16	4119007	4128744	107855	1860	0	1	-0.7721	0.585565	0.999941	0.999937	57.9866
GERM_212-CLL_212	chr16	4137332	32754545	43934291	656409	0	2	-0.008	0.99447	1	1	66.9313
GERM_212-CLL_212	chr16	32755217	32755936	153438	720	0	3	0.183177	1.13538	0.999943	0.9999	213.108
GERM_212-CLL_212	chr16	32756234	58890277	32559630	431505	0	2	-0.008	0.99447	1	1	75.456
GERM_212-CLL_212	chr16	58915682	58916641	162844	960	0	3	0.202826	1.15095	0.999978	0.9999	169.629
GERM_212-CLL_212	chr16	58925612	81623456	10149423	115207	0	2	-0.008	0.99447	1	1	88.0973
GERM_212-CLL_212	chr16	83371192	83371791	196087	600	0	3	0.186424	1.13794	0.999999	0.9999	326.812
GERM_212-CLL_212	chr16	84714114	91656747	8080951	120796	0	2	-0.008	0.99447	1	1	66.8975
GERM_212-CLL_212	chr16	91656797	91657636	106701	840	0	1	-0.232931	0.850904	0.999958	0.9999	127.025
GERM_212-CLL_212	chr16	91657854	98082498	9943883	142516	0	2	-0.008	0.99447	1	1	69.7738
GERM_212-CLL_212	chr17	3077712	18452357	28689666	278052	0	2	-0.0308	0.978877	1	1	103.181
GERM_212-CLL_212	chr17	18582350	18583189	215674	840	0	3	0.211174	1.15763	1	0.9999	256.755
GERM_212-CLL_212	chr17	18583782	19065464	1253112	4920	0	2	-0.0308	0.978877	1	1	254.698
GERM_212-CLL_212	chr17	19065730	19066569	215338	840	0	3	0.2046	1.15237	1	0.9999	256.355
GERM_212-CLL_212	chr17	19067199	19589155	1717650	7200	0	2	-0.0308	0.978877	1	1	238.562
GERM_212-CLL_212	chr17	19589442	19590281	185281	840	0	3	0.228302	1.17146	0.999998	0.9999	220.573
GERM_212-CLL_212	chr17	19590948	19812552	1634523	6930	0	2	-0.0308	0.978877	1	1	235.862
GERM_212-CLL_212	chr17	20029409	20030368	278842	960	0	3	0.236153	1.17785	1	0.9999	290.46
GERM_212-CLL_212	chr17	20038168	20183126	659878	4080	0	2	-0.0308	0.978877	1	1	161.735
GERM_212-CLL_212	chr17	20208214	20209173	150496	960	0	3	0.323402	1.25128	0.999925	0.9999	156.767
GERM_212-CLL_212	chr17	20224516	20375632	1071091	7470	0	2	-0.0308	0.978877	1	1	143.386
GERM_212-CLL_212	chr17	20462352	20463311	147613	960	0	3	0.241926	1.18257	0.9999	0.9999	153.764
GERM_212-CLL_212	chr17	20468955	20503226	296863	2790	0	2	-0.0308	0.978877	1	1	106.403
GERM_212-CLL_212	chr17	20540501	20541460	150487	960	0	3	0.257967	1.19579	0.999925	0.9999	156.757
GERM_212-CLL_212	chr17	20550018	22602569	4790192	42191	0	2	-0.0308	0.978877	1	1	113.536
GERM_212-CLL_212	chr17	22602818	22603657	173749	840	0	3	0.203373	1.15139	0.999993	0.9999	206.844
GERM_212-CLL_212	chr17	22605061	23386115	2934150	12847	0	2	-0.0308	0.978877	1	1	228.392
GERM_212-CLL_212	chr17	23386588	23387427	213822	840	0	3	0.246073	1.18597	1	0.9999	254.55
GERM_212-CLL_212	chr17	23388752	23397817	100459	480	0	2	-0.0308	0.978877	1	1	209.29
GERM_212-CLL_212	chr17	23400924	23401883	244733	960	0	3	0.239884	1.1809	1	0.9999	254.93
GERM_212-CLL_212	chr17	23459654	23460613	289268	960	0	3	0.266897	1.20322	1	0.9999	301.321
GERM_212-CLL_212	chr17	23471118	37383500	64137902	1022475	0	2	-0.0308	0.978877	1	1	62.7281
GERM_212-CLL_212	chr17	37394447	37395525	164188	1079	0	3	0.189578	1.14043	0.999981	0.9999	152.167
GERM_212-CLL_212	chr17	37405534	57769669	35353446	515444	0	2	-0.0308	0.978877	1	1	68.5883
GERM_212-CLL_212	chr17	57838404	57839243	164713	840	0	3	0.249487	1.18878	0.999982	0.9999	196.087
GERM_212-CLL_212	chr17	57876345	69385562	7515320	103010	0	2	-0.0308	0.978877	1	1	72.9572
GERM_212-CLL_212	chr17	69387265	69388704	138181	1440	0	1	-0.241856	0.845657	1	0.9999	95.959
GERM_212-CLL_212	chr17	69417884	83224293	15819362	219352	0	2	-0.0308	0.978877	1	1	72.1186
GERM_212-CLL_212	chr17	83288623	83289102	159109	480	0	3	0.30672	1.23689	0.999968	0.9999	331.477
GERM_212-CLL_212	chr17	83351137	94835919	9153532	129086	0	2	-0.0308	0.978877	1	1	70.9103
GERM_212-CLL_212	chr18	3122455	30274482	23289252	293723	0	2	-0.0056	0.996126	1	1	79.2898
GERM_212-CLL_212	chr18	30276923	30305067	141677	2010	0	3	0.4145	1.33284	0.999861	0.999871	70.4861
GERM_212-CLL_212	chr18	30311182	90540246	77436043	1027438	0	2	-0.0056	0.996126	1	1	75.3681
GERM_212-CLL_212	chr19	3261413	7440189	18247269	394103	0	2	-0.0223	0.984662	1	1	46.3008
GERM_212-CLL_212	chr19	7456281	7458440	169880	2160	0	3	0.253391	1.19201	0.999989	0.9999	78.6481
GERM_212-CLL_212	chr19	7467779	45846206	71393171	915137	0	2	-0.0223	0.984662	1	1	78.0136
GERM_212-CLL_212	chr19	45877606	45878085	178565	480	0	3	0.209941	1.15664	0.999995	0.9999	372.01
GERM_212-CLL_212	chr19	45885899	45998564	325186	4115	0	2	-0.0223	0.984662	1	1	79.0245
GERM_212-CLL_212	chr19	46003569	46006208	118782	2640	0	1	-0.411973	0.751595	0.999994	0.9999	44.9932
GERM_212-CLL_212	chr19	46033106	61227377	18253658	290241	0	2	-0.0223	0.984662	1	1	62.8914
GERM_212-CLL_212	chrX	3442539	24475130	13527532	278116	0	2	0.0284	1.01988	1	1	48.6399
GERM_212-CLL_212	chrX	24477556	29999084	1252579	9570	0	3	0.2957	1.22748	1	1	130.886
GERM_212-CLL_212	chrX	30337016	33778630	3193559	12706	0	2	0.0284	1.01988	1	1	251.343
GERM_212-CLL_212	chrX	33955012	33956571	398011	1560	0	3	0.238256	1.17957	1	0.9999	255.135
GERM_212-CLL_212	chrX	35888891	53776436	10618963	222132	0	2	0.0284	1.01988	1	1	47.8047
GERM_212-CLL_212	chrX	53778314	56152793	256826	3444	0	3	0.3827	1.30378	0.999999	1	74.572
GERM_212-CLL_212	chrX	56153023	123602163	31542537	741009	0	2	0.0284	1.01988	1	1	42.567
GERM_212-CLL_212	chrX	124127750	124128709	170332	960	0	3	0.189551	1.14041	0.99999	0.9999	177.429
GERM_212-CLL_212	chrX	124129775	169989216	25336015	550262	0	2	0.0284	1.01988	1	1	46.0435
GERM_212-CLL_212	chrY	725405	3778573	2160980	41628	0	2	0.0817	1.05826	1	1	51.9117
GERM_221-CLL_221	chr1	3216015	24575437	19282642	222272	0	2	-0.0085	0.994126	1	1	86.7525
GERM_221-CLL_221	chr1	24612372	24614698	505899	600	0	3	2.7805	6.8709	1	1	843.165
GERM_221-CLL_221	chr1	24678726	86355201	92550170	1051038	0	2	-0.0159	0.989039	1	1	88.056
GERM_221-CLL_221	chr1	86356002	86356473	127755	472	0	1	-0.23539	0.849455	0.999999	0.9999	270.667
GERM_221-CLL_221	chr1	86356638	92480629	16206520	173956	0	2	-0.0159	0.989039	1	1	93.1645
GERM_221-CLL_221	chr1	92490805	92491764	140000	960	0	1	-0.240866	0.846237	1	0.9999	145.833
GERM_221-CLL_221	chr1	92511077	173184445	95471562	1236652	0	2	-0.0159	0.989039	1	1	77.2016
GERM_221-CLL_221	chr1	173203348	173204307	106094	960	0	1	-0.208994	0.86514	0.999954	0.9999	110.515
GERM_221-CLL_221	chr1	173215606	195176640	34078994	407037	0	2	-0.0159	0.989039	1	1	83.7246
GERM_221-CLL_221	chr2	3118514	86160376	149437384	1826204	0	2	-0.0154	0.989382	1	1	81.8295
GERM_221-CLL_221	chr2	86161995	86162954	104704	960	0	1	-0.220299	0.858388	0.999943	0.9999	109.067
GERM_221-CLL_221	chr2	86170863	86299833	1219609	9060	0	2	-0.0154	0.989382	1	1	134.615
GERM_221-CLL_221	chr2	86314333	86315292	153509	960	0	3	0.172215	1.12679	0.999944	0.9999	159.905
GERM_221-CLL_221	chr2	86332405	112130822	57409273	516200	0	2	-0.0154	0.989382	1	1	111.215
GERM_221-CLL_221	chr2	112141942	112142901	179831	960	0	3	0.197466	1.14668	0.999996	0.9999	187.324
GERM_221-CLL_221	chr2	112155894	144331361	64606380	856002	0	2	-0.0154	0.989382	1	1	75.4746
GERM_221-CLL_221	chr2	144331720	144331869	4784	150	0	NA	-1.3008	0.405901	NA	NA	31.8933
GERM_221-CLL_221	chr2	144369049	144369198	3201	150	0	NA	-1.3008	0.405901	NA	NA	21.34
GERM_221-CLL_221	chr2	144373143	181996446	64887195	983359	0	2	-0.0251	0.982752	1	1	65.9853
GERM_221-CLL_221	chr3	3508240	38951377	27756952	303543	0	2	-0.0099	0.993161	1	1	91.4432
GERM_221-CLL_221	chr3	38956654	38957613	108439	960	0	1	-0.285182	0.820638	0.999968	0.9999	112.957
GERM_221-CLL_221	chr3	38958368	56002951	11912707	137909	0	2	-0.0099	0.993161	1	1	86.3809
GERM_221-CLL_221	chr3	56004502	56005581	125954	1080	0	1	-0.224711	0.855766	0.999998	0.9999	116.624
GERM_221-CLL_221	chr3	56008212	127634427	122901997	1424374	0	2	-0.0099	0.993161	1	1	86.2849
GERM_221-CLL_221	chr3	127634689	127635648	111139	960	0	1	-0.211901	0.863399	0.999979	0.9999	115.77
GERM_221-CLL_221	chr3	127670911	152422819	27890997	304048	0	2	-0.0099	0.993161	1	1	91.7322
GERM_221-CLL_221	chr3	152427289	152428848	148613	1560	0	1	-0.253378	0.83893	1	0.9999	95.2647
GERM_221-CLL_221	chr3	152446748	159934364	6659787	73321	0	2	-0.0099	0.993161	1	1	90.8306
GERM_221-CLL_221	chr4	3172063	52911788	54308443	656065	0	2	-0.0125	0.991373	1	1	82.7791
GERM_221-CLL_221	chr4	52970615	52971574	115749	960	0	1	-0.220913	0.858022	0.99999	0.9999	120.572
GERM_221-CLL_221	chr4	52989375	156234111	183689427	2368557	0	2	-0.0125	0.991373	1	1	77.5533
GERM_221-CLL_221	chr4	156234646	156234765	118	120	0	0	#NAME?	0	NA	NA	0.983333
GERM_221-CLL_221	chr5	3000101	12585328	11749687	119584	0	2	-0.0082	0.994332	1	1	98.2547
GERM_221-CLL_221	chr5	13042670	13043509	287956	840	0	3	0.243678	1.18401	1	0.9999	342.805
GERM_221-CLL_221	chr5	13399923	15620484	4807445	29823	0	2	-0.0082	0.994332	1	1	161.199
GERM_221-CLL_221	chr5	15621617	15621856	159425	240	0	3	0.175775	1.12957	0.999969	0.9999	664.271
GERM_221-CLL_221	chr5	15622411	28466791	21399867	234245	0	2	-0.0082	0.994332	1	1	91.3568
GERM_221-CLL_221	chr5	28538517	28539716	358933	1200	0	3	0.270049	1.20585	1	0.9999	299.111
GERM_221-CLL_221	chr5	28719119	94682958	82361915	1008447	0	2	-0.0082	0.994332	1	1	81.672
GERM_221-CLL_221	chr5	94683400	94683999	180209	600	0	3	0.215853	1.16139	0.999996	0.9999	300.348
GERM_221-CLL_221	chr5	94684796	108808772	26230832	283888	0	2	-0.0082	0.994332	1	1	92.3985
GERM_221-CLL_221	chr5	108842920	108843399	158179	480	0	3	0.235607	1.1774	0.999965	0.9999	329.54
GERM_221-CLL_221	chr5	108843640	129900539	50395569	738624	0	2	-0.0082	0.994332	1	1	68.229
GERM_221-CLL_221	chr5	129901795	129902874	111161	1080	0	1	-0.222517	0.857069	0.999979	0.9999	102.927
GERM_221-CLL_221	chr5	129903079	139718433	20928820	342626	0	2	-0.0082	0.994332	1	1	61.0836
GERM_221-CLL_221	chr5	139719194	139752827	45808	1449	0	1	-0.6656	0.630426	0.994073	0.993677	31.6135
GERM_221-CLL_221	chr5	139753427	151651168	26132732	342949	0	2	-0.0082	0.994332	1	1	76.2001
GERM_221-CLL_221	chr6	3372513	28829756	19965720	226482	0	2	-0.0115	0.99206	1	1	88.1559
GERM_221-CLL_221	chr6	28829981	28831780	123976	1800	0	1	-0.274493	0.826741	0.999997	0.9999	68.8756
GERM_221-CLL_221	chr6	28874835	42592959	28036983	347572	0	2	-0.0115	0.99206	1	1	80.6653
GERM_221-CLL_221	chr6	42593171	42594250	105510	1080	0	1	-0.205474	0.867254	0.99995	0.9999	97.6944
GERM_221-CLL_221	chr6	42596605	56923859	19135914	253139	0	2	-0.0115	0.99206	1	1	75.5945
GERM_221-CLL_221	chr6	56956504	56957343	191565	840	0	3	0.217768	1.16293	0.999999	0.9999	228.054
GERM_221-CLL_221	chr6	56985335	56986294	206865	960	0	3	0.25321	1.19186	1	0.9999	215.484
GERM_221-CLL_221	chr6	57002346	60988647	8357171	56412	0	2	-0.0115	0.99206	1	1	148.145
GERM_221-CLL_221	chr6	61310793	61312232	109229	1440	0	1	-0.24485	0.843903	0.999972	0.9999	75.8535
GERM_221-CLL_221	chr6	61313623	66732325	3433866	28920	0	2	-0.0115	0.99206	1	1	118.737
GERM_221-CLL_221	chr6	66776196	66777155	204991	960	0	3	0.229137	1.17213	1	0.9999	213.532
GERM_221-CLL_221	chr6	66895050	67896672	1833869	15653	0	2	-0.0115	0.99206	1	1	117.158
GERM_221-CLL_221	chr6	67913510	70723017	10838425	48602	0	1	-0.9246	0.526827	1	1	223.004
GERM_221-CLL_221	chr6	70723169	124200730	75970117	966240	0	2	-0.0139	0.990412	1	1	78.6245
GERM_221-CLL_221	chr6	124223660	124224499	148900	840	0	3	0.188415	1.13951	0.999912	0.9999	177.262
GERM_221-CLL_221	chr6	124230136	149556713	47953259	552226	0	2	-0.0139	0.990412	1	1	86.8363
GERM_221-CLL_221	chr7	3108994	5884600	14785307	157037	0	2	-0.0181	0.987532	1	1	94.1517
GERM_221-CLL_221	chr7	6008187	6009506	163192	1320	0	3	0.225792	1.16942	0.999978	0.9999	123.63
GERM_221-CLL_221	chr7	6019005	15432223	42222438	212212	0	2	-0.0181	0.987532	1	1	198.963
GERM_221-CLL_221	chr7	15432597	15433436	170168	840	0	3	0.203385	1.1514	0.999989	0.9999	202.581
GERM_221-CLL_221	chr7	15443320	21273119	21808973	242561	0	2	-0.0181	0.987532	1	1	89.9113
GERM_221-CLL_221	chr7	21318922	21319881	331094	960	0	3	0.224451	1.16833	1	0.9999	344.89
GERM_221-CLL_221	chr7	21392915	23985055	7313782	27810	0	2	-0.0181	0.987532	1	1	262.991
GERM_221-CLL_221	chr7	24003079	24004278	219766	1200	0	3	0.196968	1.14629	1	0.9999	183.138
GERM_221-CLL_221	chr7	24054752	41727252	44929515	646419	0	2	-0.0181	0.987532	1	1	69.5053
GERM_221-CLL_221	chr7	41836865	41837824	189726	960	0	3	0.293041	1.22522	0.999999	0.9999	197.631
GERM_221-CLL_221	chr7	41860403	59859365	37320005	497794	0	2	-0.0181	0.987532	1	1	74.9708
GERM_221-CLL_221	chr7	59861763	59861882	237677	120	0	3	0.204578	1.15235	1	0.9999	1980.64
GERM_221-CLL_221	chr7	59866820	99736099	50936751	608778	0	2	-0.0181	0.987532	1	1	83.6705
GERM_221-CLL_221	chr7	99767413	99768132	101160	720	0	1	-0.202681	0.868934	0.999902	0.9999	140.5
GERM_221-CLL_221	chr7	99780140	100894744	3724127	50191	0	2	-0.0181	0.987532	1	1	74.1991
GERM_221-CLL_221	chr7	100928541	100931420	109642	2880	0	1	-0.211882	0.86341	0.999973	0.9999	38.0701
GERM_221-CLL_221	chr7	100931647	105752238	31846087	296116	0	2	-0.0181	0.987532	1	1	107.546
GERM_221-CLL_221	chr7	105753443	105756082	104866	2640	0	1	-0.228954	0.853253	0.999944	0.9999	39.722
GERM_221-CLL_221	chr7	105756356	107105816	5451451	45243	0	2	-0.0181	0.987532	1	1	120.493
GERM_221-CLL_221	chr7	107105906	107106865	170121	960	0	3	0.194816	1.14458	0.999989	0.9999	177.209
GERM_221-CLL_221	chr7	107128437	108755830	9711557	56760	0	2	-0.0181	0.987532	1	1	171.099
GERM_221-CLL_221	chr7	108825051	108826010	159955	960	0	3	0.188159	1.13931	0.99997	0.9999	166.62
GERM_221-CLL_221	chr7	108845056	145323869	84806968	1138966	0	2	-0.0181	0.987532	1	1	74.4596
GERM_221-CLL_221	chr8	3153903	20357029	21629884	285881	0	2	-0.0174	0.988012	1	1	75.6604
GERM_221-CLL_221	chr8	20357951	20358100	158265	150	0	3	0.19038	1.14106	0.999965	0.9999	1055.1
GERM_221-CLL_221	chr8	20358920	129183672	150419526	2078724	0	2	-0.0174	0.988012	1	1	72.3615
GERM_221-CLL_221	chr9	3133885	29962944	35519548	452570	0	2	-0.0251	0.982752	1	1	78.4841
GERM_221-CLL_221	chr9	30427512	30429311	122114	1800	0	1	-0.31792	0.802225	0.999996	0.9999	67.8411
GERM_221-CLL_221	chr9	30432184	38776316	17890717	181538	0	2	-0.0251	0.982752	1	1	98.5508
GERM_221-CLL_221	chr9	38815482	38816561	125903	1080	0	1	-0.261513	0.834213	0.999998	0.9999	116.577
GERM_221-CLL_221	chr9	38827641	39485258	3948931	22680	0	2	-0.0251	0.982752	1	1	174.115
GERM_221-CLL_221	chr9	39510770	39511729	140928	960	0	1	-0.309634	0.806846	1	0.9999	146.8
GERM_221-CLL_221	chr9	39550040	39647679	1075435	8220	0	2	-0.0251	0.982752	1	1	130.832
GERM_221-CLL_221	chr9	39669046	39670005	156128	960	0	1	-0.284251	0.821168	1	0.9999	162.633
GERM_221-CLL_221	chr9	39701819	39702778	112084	960	0	1	-0.312555	0.805214	0.999982	0.9999	116.754
GERM_221-CLL_221	chr9	39719200	56241371	35174791	462059	0	2	-0.0251	0.982752	1	1	76.1262
GERM_221-CLL_221	chr9	56257464	56260703	368083	3240	0	3	0.223224	1.16734	1	0.9999	113.606
GERM_221-CLL_221	chr9	56467316	109826445	103670928	1321811	0	2	-0.0251	0.982752	1	1	78.431
GERM_221-CLL_221	chr9	109830368	109831447	294393	1080	0	3	0.22576	1.16939	1	0.9999	272.586
GERM_221-CLL_221	chr9	109835279	123843545	27103547	397588	0	2	-0.0251	0.982752	1	1	68.1699
GERM_221-CLL_221	chr9	123855639	123856718	113041	1080	0	1	-0.267281	0.830884	0.999984	0.9999	104.668
GERM_221-CLL_221	chr9	123963391	124127194	1091978	9240	0	2	-0.0251	0.982752	1	1	118.179
GERM_221-CLL_221	chr10	3120192	99110330	131822827	1724465	0	2	-0.0165	0.988628	1	1	76.4427
GERM_221-CLL_221	chr10	99111095	99113254	188641	2160	0	3	0.184893	1.13673	0.999998	0.9999	87.3338
GERM_221-CLL_221	chr10	99124796	130497395	53407098	592635	0	2	-0.0165	0.988628	1	1	90.118
GERM_221-CLL_221	chr11	3131883	3179528	1524489	5153	0	2	-0.0193	0.986711	1	1	295.845
GERM_221-CLL_221	chr11	3186010	3186159	343915	150	0	3	0.334148	1.26063	1	0.9999	2292.77
GERM_221-CLL_221	chr11	3187205	3187444	399444	240	0	3	0.296426	1.2281	1	0.9999	1664.35
GERM_221-CLL_221	chr11	3188815	121148203	268639737	3772596	0	2	-0.0193	0.986711	1	1	71.2082
GERM_221-CLL_221	chr11	121160302	121161981	118422	1680	0	1	-0.30054	0.811948	0.999993	0.9999	70.4893
GERM_221-CLL_221	chr11	121177750	121956726	2499761	32474	0	2	-0.0193	0.986711	1	1	76.9773
GERM_221-CLL_221	chr12	3235488	110793799	117351748	1417721	0	2	-0.0094	0.993506	1	1	82.7749
GERM_221-CLL_221	chr12	110793824	110794423	124274	600	0	1	-0.264309	0.832597	0.999997	0.9999	207.123
GERM_221-CLL_221	chr12	110803341	113428626	8086797	143976	0	2	-0.0094	0.993506	1	1	56.1677
GERM_221-CLL_221	chr12	113429042	114034271	4123450	20512	0	1	-0.9621	0.513309	1	1	201.026
GERM_221-CLL_221	chr12	114048214	120018604	17383271	106104	0	2	-0.0022	0.998476	1	1	163.832
GERM_221-CLL_221	chr13	3538231	106823062	146207856	1572074	0	2	-0.0108	0.992542	1	1	93.0032
GERM_221-CLL_221	chr13	106833932	106834891	126553	960	0	1	-0.284375	0.821097	0.999998	0.9999	131.826
GERM_221-CLL_221	chr13	106836133	119495481	11904566	137138	0	2	-0.0108	0.992542	1	1	86.8072
GERM_221-CLL_221	chr14	3070074	79429293	139327596	1560764	0	2	-0.0073	0.994953	1	1	89.2688
GERM_221-CLL_221	chr14	79429525	79431084	149222	1560	0	3	0.170932	1.12579	0.999915	0.9999	95.6551
GERM_221-CLL_221	chr14	79451834	124676764	19791613	235873	0	2	-0.0073	0.994953	1	1	83.9079
GERM_221-CLL_221	chr15	3274655	103565058	142259215	1965441	0	3	0.3101	1.23979	1	1	72.3803
GERM_221-CLL_221	chr16	3592388	16048113	18425785	263612	0	2	-0.0068	0.995298	1	1	69.8974
GERM_221-CLL_221	chr16	16048839	16049678	154019	840	0	3	0.195071	1.14478	0.999947	0.9999	183.356
GERM_221-CLL_221	chr16	16053211	17806544	6057502	90599	0	2	-0.0068	0.995298	1	1	66.8606
GERM_221-CLL_221	chr16	17806722	17806841	3857	120	0	NA	-1.0131	0.49548	NA	NA	32.1417
GERM_221-CLL_221	chr16	17807033	17807152	2444	120	0	NA	-1.0131	0.49548	NA	NA	20.3667
GERM_221-CLL_221	chr16	17807358	17807597	3341	240	0	NA	-1.0131	0.49548	NA	NA	13.9208
GERM_221-CLL_221	chr16	17833117	98082498	95561127	1149602	0	2	-0.003	0.997923	1	1	83.1254
GERM_221-CLL_221	chr17	3077712	20503226	41926515	316842	0	2	-0.0161	0.988902	1	1	132.326
GERM_221-CLL_221	chr17	20540501	20541460	177966	960	0	3	0.196745	1.14611	0.999995	0.9999	185.381
GERM_221-CLL_221	chr17	20550018	22454734	5014585	39191	0	2	-0.0161	0.988902	1	1	127.952
GERM_221-CLL_221	chr17	22547920	22548879	245314	960	0	3	0.218293	1.16336	1	0.9999	255.535
GERM_221-CLL_221	chr17	22558984	37314485	75306131	1038321	0	2	-0.0161	0.988902	1	1	72.5268
GERM_221-CLL_221	chr17	37336279	37337238	185170	960	0	3	0.207023	1.1543	0.999998	0.9999	192.885
GERM_221-CLL_221	chr17	37362022	37796389	4834774	22380	0	2	-0.0161	0.988902	1	1	216.031
GERM_221-CLL_221	chr17	37805128	37806207	111215	1080	0	1	-0.274616	0.82667	0.999979	0.9999	102.977
GERM_221-CLL_221	chr17	37834974	94835919	71540320	949432	0	2	-0.0161	0.988902	1	1	75.3507
GERM_221-CLL_221	chr18	3122455	60301000	83350412	910296	0	2	-0.0032	0.997784	1	1	91.5641
GERM_221-CLL_221	chr18	60389808	60391247	150681	1440	0	3	0.197971	1.14708	0.999926	0.9999	104.64
GERM_221-CLL_221	chr18	60475370	80971530	24979122	352125	0	2	-0.0032	0.997784	1	1	70.9382
GERM_221-CLL_221	chr18	80971683	80974682	111448	3000	0	1	-0.381337	0.767726	0.99998	0.9999	37.1493
GERM_221-CLL_221	chr18	80986405	90540246	4579603	56310	0	2	-0.0032	0.997784	1	1	81.3284
GERM_221-CLL_221	chr19	3261413	61227377	121714963	1608876	0	2	-0.0166	0.98856	1	1	75.6522
GERM_221-CLL_221	chrX	3442539	169989216	98641329	1819759	0	2	-0.003	0.997923	1	1	54.2057
GERM_221-CLL_221	chrY	725405	3778573	2533540	41628	0	2	-0.001	0.999307	1	1	60.8614
GERM_347-CLL_347	chr1	3216015	24026807	15588140	204280	0	2	-0.0171	0.988217	1	1	76.3077
GERM_347-CLL_347	chr1	24028181	24029380	111570	1200	0	1	-0.241975	0.845587	0.99998	0.9999	92.975
GERM_347-CLL_347	chr1	24030699	24575437	1313525	16792	0	2	-0.0171	0.988217	1	1	78.2233
GERM_347-CLL_347	chr1	24612372	24612731	2626727	360	0	1	-0.542817	0.686429	1	0.9999	7296.46
GERM_347-CLL_347	chr1	24614459	24614698	1977116	240	0	1	-0.51247	0.701021	1	0.9999	8237.98
GERM_347-CLL_347	chr1	24678726	66778156	53691405	675525	0	2	-0.0171	0.988217	1	1	79.481
GERM_347-CLL_347	chr1	66800994	66802193	102640	1200	0	1	-0.20906	0.865101	0.999922	0.9999	85.5333
GERM_347-CLL_347	chr1	66831390	136225566	77759378	1120040	0	2	-0.0171	0.988217	1	1	69.4255
GERM_347-CLL_347	chr1	136226090	136260934	47887	2040	0	1	-0.6031	0.658338	0.994951	0.994614	23.474
GERM_347-CLL_347	chr1	136270814	139376934	3384461	43848	0	2	-0.0171	0.988217	1	1	77.1862
GERM_347-CLL_347	chr1	139423109	139424308	109992	1200	0	1	-0.223632	0.856407	0.999975	0.9999	91.66
GERM_347-CLL_347	chr1	139429109	139456930	250534	2670	0	2	-0.0171	0.988217	1	1	93.833
GERM_347-CLL_347	chr1	139457020	139458459	153948	1440	0	1	-0.269076	0.829851	1	0.9999	106.908
GERM_347-CLL_347	chr1	139461400	177444875	52572007	709729	0	2	-0.0171	0.988217	1	1	74.0734
GERM_347-CLL_347	chr1	177447040	177448599	123127	1560	0	1	-0.226744	0.854562	0.999997	0.9999	78.9276
GERM_347-CLL_347	chr1	177448822	195176640	20695439	311823	0	2	-0.0171	0.988217	1	1	66.3692
GERM_347-CLL_347	chr2	3118514	66568314	83523758	1295716	0	2	-0.0147	0.989862	1	1	64.4615
GERM_347-CLL_347	chr2	66675489	66676568	111282	1080	0	1	-0.303319	0.810386	0.999979	0.9999	103.039
GERM_347-CLL_347	chr2	66680030	76728634	19509781	237802	0	2	-0.0147	0.989862	1	1	82.0421
GERM_347-CLL_347	chr2	76729106	76730905	214650	1800	0	1	-0.276111	0.825814	1	0.9999	119.25
GERM_347-CLL_347	chr2	76730967	76944210	10671577	105947	0	2	-0.0147	0.989862	1	1	100.726
GERM_347-CLL_347	chr2	76944255	76946054	169948	1800	0	1	-0.264147	0.832691	1	0.9999	94.4156
GERM_347-CLL_347	chr2	76946081	79454286	2750072	32790	0	2	-0.0147	0.989862	1	1	83.8692
GERM_347-CLL_347	chr2	79454585	79454704	3012	120	0	NA	0.6623	1.5826	NA	NA	25.1
GERM_347-CLL_347	chr2	79454953	79455072	4003	120	0	NA	0.6623	1.5826	NA	NA	33.3583
GERM_347-CLL_347	chr2	79635522	79635761	1330	240	0	NA	0.6623	1.5826	NA	NA	5.54167
GERM_347-CLL_347	chr2	79635965	86356388	15524761	162529	0	2	-0.0057	0.996057	1	1	95.5199
GERM_347-CLL_347	chr2	86374456	86375415	181406	960	0	1	-0.2649	0.832256	1	0.9999	188.965
GERM_347-CLL_347	chr2	86385461	87049244	4065063	28710	0	2	-0.0057	0.996057	1	1	141.59
GERM_347-CLL_347	chr2	87071183	87072142	139335	960	0	1	-0.233686	0.850459	1	0.9999	145.141
GERM_347-CLL_347	chr2	87092446	181996446	158076772	2323431	0	2	-0.0057	0.996057	1	1	68.0359
GERM_347-CLL_347	chr3	3508240	55380889	34197560	428334	0	2	-0.0203	0.986028	1	1	79.8385
GERM_347-CLL_347	chr3	55401907	55403226	130768	1320	0	1	-0.227718	0.853985	0.999999	0.9999	99.0667
GERM_347-CLL_347	chr3	55450905	68698091	16201157	164158	0	2	-0.0203	0.986028	1	1	98.6925
GERM_347-CLL_347	chr3	68869897	68872176	121196	2280	0	1	-0.27854	0.824425	0.999996	0.9999	53.1561
GERM_347-CLL_347	chr3	68894036	104007057	62873633	885067	0	2	-0.0203	0.986028	1	1	71.0383
GERM_347-CLL_347	chr3	104014918	104016117	116562	1200	0	1	-0.240536	0.846431	0.999991	0.9999	97.135
GERM_347-CLL_347	chr3	104016557	108146065	9651191	123581	0	2	-0.0203	0.986028	1	1	78.0961
GERM_347-CLL_347	chr3	108149948	108151987	102015	2040	0	1	-0.205415	0.867289	0.999914	0.9999	50.0074
GERM_347-CLL_347	chr3	108186568	158156977	49405448	625984	0	2	-0.0203	0.986028	1	1	78.9245
GERM_347-CLL_347	chr3	158160173	158161972	118917	1800	0	1	-0.265535	0.83189	0.999994	0.9999	66.065
GERM_347-CLL_347	chr3	158163862	159529188	625891	6900	0	2	-0.0203	0.986028	1	1	90.7088
GERM_347-CLL_347	chr3	159599148	159840053	194162	2691	0	3	0.2899	1.22256	0.99999	0.99999	72.1524
GERM_347-CLL_347	chr3	159872865	159934364	218375	2400	0	2	-0.0203	0.986028	1	1	90.9896
GERM_347-CLL_347	chr4	3172063	43836549	37889200	499556	0	2	0.0087	1.00605	1	1	75.8458
GERM_347-CLL_347	chr4	43854250	43855209	126500	960	0	1	-0.226571	0.854664	0.999998	0.9999	131.771
GERM_347-CLL_347	chr4	43875565	52911788	9736390	155549	0	2	0.0087	1.00605	1	1	62.5937
GERM_347-CLL_347	chr4	52970615	52971574	101798	960	0	1	-0.243336	0.84479	0.999911	0.9999	106.04
GERM_347-CLL_347	chr4	52989375	144066048	129779099	1938293	0	2	0.0087	1.00605	1	1	66.9554
GERM_347-CLL_347	chr4	144066510	144067192	170761	683	0	3	0.189641	1.14048	0.99999	0.9999	250.016
GERM_347-CLL_347	chr4	144068045	147583016	11257067	60465	0	2	0.0087	1.00605	1	1	186.175
GERM_347-CLL_347	chr4	147613732	147614091	134246	360	0	1	-0.248463	0.841793	0.999999	0.9999	372.906
GERM_347-CLL_347	chr4	147615313	156234111	17454777	368756	0	2	0.0087	1.00605	1	1	47.3342
GERM_347-CLL_347	chr4	156234646	156234765	130	120	0	0	#NAME?	0	NA	NA	1.08333
GERM_347-CLL_347	chr5	3000101	81794353	89596360	1170361	0	2	0.0101	1.00703	1	1	76.5545
GERM_347-CLL_347	chr5	82336867	82337706	150203	840	0	1	-0.270301	0.829146	1	0.9999	178.813
GERM_347-CLL_347	chr5	83279157	151651168	126129161	1934874	0	2	0.0101	1.00703	1	1	65.1873
GERM_347-CLL_347	chr6	3372513	65936171	68428582	911265	0	2	-0.0247	0.983025	1	1	75.0919
GERM_347-CLL_347	chr6	65952737	65954056	167633	1320	0	1	-0.320707	0.800677	1	0.9999	126.995
GERM_347-CLL_347	chr6	66535473	67896672	3045788	22673	0	2	-0.0247	0.983025	1	1	134.335
GERM_347-CLL_347	chr6	67913510	70704201	9554474	48302	0	1	-0.9385	0.521775	1	1	197.807
GERM_347-CLL_347	chr6	70722509	70722658	13510	150	0	NA	-4.82309	0.0353268	NA	NA	90.0667
GERM_347-CLL_347	chr6	70722868	70723986	68503	600	0	1	-1.4103	0.376233	0.998939	0.99887	114.172
GERM_347-CLL_347	chr6	70726416	86987310	17368678	290993	0	2	-0.0131	0.990961	1	1	59.6876
GERM_347-CLL_347	chr6	86996521	86997840	101174	1320	0	1	-0.216752	0.860501	0.999903	0.9999	76.647
GERM_347-CLL_347	chr6	86998149	89715148	4718482	77938	0	2	-0.0131	0.990961	1	1	60.5415
GERM_347-CLL_347	chr6	89746466	89747425	157615	960	0	3	0.232537	1.1749	0.999963	0.9999	164.182
GERM_347-CLL_347	chr6	89844550	97173410	9247653	129845	0	2	-0.0131	0.990961	1	1	71.2207
GERM_347-CLL_347	chr6	97175709	97177028	110409	1320	0	1	-0.213682	0.862334	0.999976	0.9999	83.6432
GERM_347-CLL_347	chr6	97178796	149556713	76093969	1016480	0	2	-0.0131	0.990961	1	1	74.8603
GERM_347-CLL_347	chr7	3108994	5125963	10169467	142967	0	2	0.0156	1.01087	1	1	71.1316
GERM_347-CLL_347	chr7	5195670	5196629	190125	960	0	3	0.1886	1.13966	0.999999	0.9999	198.047
GERM_347-CLL_347	chr7	5298682	5360685	442430	5160	0	2	0.0156	1.01087	1	1	85.7422
GERM_347-CLL_347	chr7	5410287	5411246	216124	960	0	3	0.274625	1.20968	1	0.9999	225.129
GERM_347-CLL_347	chr7	5453813	23441866	62675997	482973	0	2	0.0156	1.01087	1	1	129.771
GERM_347-CLL_347	chr7	23504635	23505594	151293	960	0	3	0.183143	1.13535	0.99993	0.9999	157.597
GERM_347-CLL_347	chr7	23540700	23541659	155758	960	0	3	0.175256	1.12917	0.999955	0.9999	162.248
GERM_347-CLL_347	chr7	23632334	48169040	62635465	1044080	0	2	0.0156	1.01087	1	1	59.9911
GERM_347-CLL_347	chr7	48198155	48199234	105336	1080	0	1	-0.259319	0.835482	0.999948	0.9999	97.5333
GERM_347-CLL_347	chr7	48388559	103585789	69326213	922070	0	2	0.0156	1.01087	1	1	75.1854
GERM_347-CLL_347	chr7	103597376	103598335	135353	960	0	1	-0.283614	0.821531	1	0.9999	140.993
GERM_347-CLL_347	chr7	103603597	104636694	8132451	70409	0	2	0.0156	1.01087	1	1	115.503
GERM_347-CLL_347	chr7	104644366	104645445	153679	1080	0	3	0.190382	1.14107	0.999945	0.9999	142.295
GERM_347-CLL_347	chr7	104670648	145323869	93096741	1318828	0	2	0.0156	1.01087	1	1	70.5905
GERM_347-CLL_347	chr8	3153903	8660668	4878109	85685	0	2	0.0054	1.00375	1	1	56.9307
GERM_347-CLL_347	chr8	8663200	8664759	151662	1560	0	1	-0.302887	0.810629	1	0.9999	97.2192
GERM_347-CLL_347	chr8	8667214	108948357	116011935	1754498	0	2	0.0054	1.00375	1	1	66.1226
GERM_347-CLL_347	chr8	108948676	108951795	176653	3120	0	1	-0.264039	0.832754	1	0.9999	56.6196
GERM_347-CLL_347	chr8	108955363	125616729	23896566	469472	0	2	0.0054	1.00375	1	1	50.9009
GERM_347-CLL_347	chr8	125669813	125673412	205141	3600	0	3	0.189534	1.14039	1	0.9999	56.9836
GERM_347-CLL_347	chr8	125734272	129183672	2643093	46820	0	2	0.0054	1.00375	1	1	56.4522
GERM_347-CLL_347	chr9	3133885	6168975	1957272	24330	0	2	-0.0228	0.98432	1	1	80.4469
GERM_347-CLL_347	chr9	6265094	6266413	127429	1320	0	1	-0.238475	0.847641	0.999998	0.9999	96.5371
GERM_347-CLL_347	chr9	6288454	18876281	12770804	167813	0	2	-0.0228	0.98432	1	1	76.1014
GERM_347-CLL_347	chr9	18944639	18945598	131406	960	0	1	-0.267862	0.830549	0.999999	0.9999	136.881
GERM_347-CLL_347	chr9	18987946	18988785	123070	840	0	2	-0.0228	0.98432	1	1	146.512
GERM_347-CLL_347	chr9	19035112	19036071	102226	960	0	1	-0.236478	0.848815	0.999917	0.9999	106.485
GERM_347-CLL_347	chr9	19120953	19846619	2277794	18854	0	2	-0.0228	0.98432	1	1	120.812
GERM_347-CLL_347	chr9	19883363	19884322	147575	960	0	1	-0.237614	0.848147	1	0.9999	153.724
GERM_347-CLL_347	chr9	19920167	30962232	13536439	247543	0	2	-0.0228	0.98432	1	1	54.6832
GERM_347-CLL_347	chr9	31053264	31054343	102615	1080	0	1	-0.222496	0.857081	0.999922	0.9999	95.0139
GERM_347-CLL_347	chr9	31061993	32257744	1683904	27871	0	2	-0.0228	0.98432	1	1	60.4178
GERM_347-CLL_347	chr9	32258885	32261164	146905	2280	0	1	-0.354463	0.78216	1	0.9999	64.432
GERM_347-CLL_347	chr9	32317561	35558428	2497340	34830	0	2	-0.0228	0.98432	1	1	71.7008
GERM_347-CLL_347	chr9	35561077	35562156	116819	1080	0	1	-0.238356	0.84771	0.999991	0.9999	108.166
GERM_347-CLL_347	chr9	35563979	37898351	5046597	64237	0	2	-0.0228	0.98432	1	1	78.5622
GERM_347-CLL_347	chr9	37918588	37919667	109182	1080	0	1	-0.236222	0.848965	0.999971	0.9999	101.094
GERM_347-CLL_347	chr9	37992486	38048363	559704	3000	0	2	-0.0228	0.98432	1	1	186.568
GERM_347-CLL_347	chr9	38061297	38062256	212808	960	0	1	-0.31165	0.80572	1	0.9999	221.675
GERM_347-CLL_347	chr9	38063072	38063221	20938	150	0	2	-0.0228	0.98432	1	1	139.587
GERM_347-CLL_347	chr9	38084822	38085781	182925	960	0	1	-0.257069	0.836786	1	0.9999	190.547
GERM_347-CLL_347	chr9	38108680	38180825	726950	3990	0	2	-0.0228	0.98432	1	1	182.193
GERM_347-CLL_347	chr9	38209044	38210003	134799	960	0	1	-0.294247	0.815498	1	0.9999	140.416
GERM_347-CLL_347	chr9	38218815	38269469	468050	2880	0	2	-0.0228	0.98432	1	1	162.517
GERM_347-CLL_347	chr9	38329534	38330613	114415	1080	0	1	-0.275717	0.826039	0.999987	0.9999	105.94
GERM_347-CLL_347	chr9	38349080	38378837	445418	3000	0	2	-0.0228	0.98432	1	1	148.473
GERM_347-CLL_347	chr9	38402872	38403831	122951	960	0	1	-0.297178	0.813843	0.999997	0.9999	128.074
GERM_347-CLL_347	chr9	38430271	38658403	1799059	13200	0	2	-0.0228	0.98432	1	1	136.292
GERM_347-CLL_347	chr9	38664897	38665856	112374	960	0	1	-0.231384	0.851818	0.999983	0.9999	117.056
GERM_347-CLL_347	chr9	38672452	38828720	916529	9930	0	2	-0.0228	0.98432	1	1	92.299
GERM_347-CLL_347	chr9	38848075	38849154	207311	1080	0	1	-0.410992	0.752106	1	0.9999	191.955
GERM_347-CLL_347	chr9	38855047	38878216	319880	2040	0	2	-0.0228	0.98432	1	1	156.804
GERM_347-CLL_347	chr9	38930123	38931202	120933	1080	0	1	-0.21922	0.85903	0.999996	0.9999	111.975
GERM_347-CLL_347	chr9	38975625	38976704	151376	1080	0	2	-0.0228	0.98432	1	1	140.163
GERM_347-CLL_347	chr9	38982096	38983055	102851	960	0	1	-0.332534	0.794141	0.999924	0.9999	107.136
GERM_347-CLL_347	chr9	38994490	38995449	160200	960	0	1	-0.272904	0.827652	1	0.9999	166.875
GERM_347-CLL_347	chr9	39018599	39047560	283501	1920	0	2	-0.0228	0.98432	1	1	147.657
GERM_347-CLL_347	chr9	39059716	39060675	129319	960	0	1	-0.332461	0.794181	0.999999	0.9999	134.707
GERM_347-CLL_347	chr9	39077789	39218305	683405	3960	0	2	-0.0228	0.98432	1	1	172.577
GERM_347-CLL_347	chr9	39237479	39238438	194324	960	0	1	-0.366701	0.775554	1	0.9999	202.421
GERM_347-CLL_347	chr9	39257659	39600860	1723517	12780	0	2	-0.0228	0.98432	1	1	134.86
GERM_347-CLL_347	chr9	39613516	39614475	134485	960	0	1	-0.231834	0.851552	1	0.9999	140.089
GERM_347-CLL_347	chr9	39623108	39624187	171136	1080	0	2	-0.0228	0.98432	1	1	158.459
GERM_347-CLL_347	chr9	39646720	39647679	157147	960	0	1	-0.271102	0.828686	1	0.9999	163.695
GERM_347-CLL_347	chr9	39669046	39670005	138954	960	0	1	-0.317063	0.802702	1	0.9999	144.744
GERM_347-CLL_347	chr9	39701819	52086516	22141038	347991	0	2	-0.0228	0.98432	1	1	63.6253
GERM_347-CLL_347	chr9	52115384	52116823	110108	1440	0	1	-0.291671	0.816956	0.999975	0.9999	76.4639
GERM_347-CLL_347	chr9	52117502	56241371	8268578	113588	0	2	-0.0228	0.98432	1	1	72.7945
GERM_347-CLL_347	chr9	56257464	56260703	283721	3240	0	3	0.304267	1.23479	1	0.9999	87.5682
GERM_347-CLL_347	chr9	56467316	124127194	113886359	1730799	0	2	-0.0228	0.98432	1	1	65.7999
GERM_347-CLL_347	chr10	3120192	123026506	134590817	1996156	0	2	0.0019	1.00132	1	1	67.425
GERM_347-CLL_347	chr10	123026871	123035655	97179	1410	0	1	-0.453	0.730522	0.999872	0.999864	68.9213
GERM_347-CLL_347	chr10	123035954	130497395	25421265	321694	0	2	0.0019	1.00132	1	1	79.0231
GERM_347-CLL_347	chr11	3131883	3140244	366178	2266	0	2	0.0282	1.01974	1	1	161.597
GERM_347-CLL_347	chr11	3142269	3142418	198471	150	0	3	0.327086	1.25448	0.999999	0.9999	1323.14
GERM_347-CLL_347	chr11	3143208	3179528	559903	2737	0	2	0.0282	1.01974	1	1	204.568
GERM_347-CLL_347	chr11	3186010	3186159	277000	150	0	3	0.33341	1.25999	1	0.9999	1846.67
GERM_347-CLL_347	chr11	3187205	3187444	309340	240	0	3	0.35023	1.27476	1	0.9999	1288.92
GERM_347-CLL_347	chr11	3188815	3189011	810044	197	0	3	0.361993	1.2852	1	0.9999	4111.9
GERM_347-CLL_347	chr11	3203614	60197864	72038525	1056765	0	2	0.0282	1.01974	1	1	68.1689
GERM_347-CLL_347	chr11	60197948	60245242	198121	6228	0	1	-0.3115	0.805804	1	1	31.8113
GERM_347-CLL_347	chr11	60245570	121956726	155400887	2743560	0	2	0.0282	1.01974	1	1	56.6421
GERM_347-CLL_347	chr12	3235488	52880943	33734686	449548	0	2	-0.0068	0.995298	1	1	75.0413
GERM_347-CLL_347	chr12	52886286	52888085	141149	1800	0	1	-0.316533	0.802997	1	0.9999	78.4161
GERM_347-CLL_347	chr12	52911742	113429892	75405134	1111399	0	2	-0.0068	0.995298	1	1	67.847
GERM_347-CLL_347	chr12	113430448	113430597	9372	150	0	0	#NAME?	0	NA	NA	62.48
GERM_347-CLL_347	chr12	113448139	113448288	12282	150	0	0	#NAME?	0	NA	NA	81.88
GERM_347-CLL_347	chr12	113450777	113450926	23484	150	0	0	#NAME?	0	NA	NA	156.56
GERM_347-CLL_347	chr12	113456646	113456795	23783	150	0	NA	-7.13405	0.00711932	NA	NA	158.553
GERM_347-CLL_347	chr12	113461295	113461444	23053	150	0	0	#NAME?	0	NA	NA	153.687
GERM_347-CLL_347	chr12	113470620	113470769	22682	150	0	0	#NAME?	0	NA	NA	151.213
GERM_347-CLL_347	chr12	113475326	113475475	23806	150	0	NA	-7.27869	0.00644013	NA	NA	158.707
GERM_347-CLL_347	chr12	113482102	113482251	6857	150	0	0	#NAME?	0	NA	NA	45.7133
GERM_347-CLL_347	chr12	113489531	113492050	349713	2520	0	1	-6.58186	0.0104391	1	0.9999	138.775
GERM_347-CLL_347	chr12	113525239	113525388	10169	150	0	NA	-4.64427	0.0399885	NA	NA	67.7933
GERM_347-CLL_347	chr12	113527964	113528113	12029	150	0	NA	-5.43885	0.0230539	NA	NA	80.1933
GERM_347-CLL_347	chr12	113543951	113546470	355729	2520	0	1	-6.85709	0.00862601	1	0.9999	141.162
GERM_347-CLL_347	chr12	113578477	113578836	49297	360	0	NA	-6.62593	0.010125	NA	NA	136.936
GERM_347-CLL_347	chr12	113578907	113579056	24073	150	0	NA	-8.07419	0.00371046	NA	NA	160.487
GERM_347-CLL_347	chr12	113588238	113588736	137635	499	0	1	-6.23152	0.0133084	1	0.9999	275.822
GERM_347-CLL_347	chr12	113597419	113597778	78722	360	0	NA	-5.71927	0.0189814	NA	NA	218.672
GERM_347-CLL_347	chr12	113597792	113994934	2267983	11657	0	1	-5.4653	0.022635	1	1	194.56
GERM_347-CLL_347	chr12	114033776	114034271	83863	496	0	NA	-6.33898	0.0123531	NA	NA	169.079
GERM_347-CLL_347	chr12	114048214	114666197	2587130	15246	0	1	-0.4809	0.71653	1	1	169.692
GERM_347-CLL_347	chr12	114682625	120018604	12759443	90858	0	2	-0.0692	0.953166	1	1	140.433
GERM_347-CLL_347	chr13	3538231	63870788	79236435	977189	0	2	-0.0162	0.988834	1	1	81.0861
GERM_347-CLL_347	chr13	63871761	63872960	104432	1200	0	1	-0.254562	0.838242	0.999941	0.9999	87.0267
GERM_347-CLL_347	chr13	63877336	92519574	26159732	316044	0	2	-0.0162	0.988834	1	1	82.7724
GERM_347-CLL_347	chr13	92521104	92522303	118379	1200	0	1	-0.3139	0.804464	0.999993	0.9999	98.6492
GERM_347-CLL_347	chr13	92522539	119495481	33589017	414539	0	2	-0.0162	0.988834	1	1	81.0274
GERM_347-CLL_347	chr14	3070074	34147394	40986509	533402	0	2	-0.0182	0.987464	1	1	76.8398
GERM_347-CLL_347	chr14	34170611	34171090	152418	480	0	1	-0.298529	0.813081	1	0.9999	317.538
GERM_347-CLL_347	chr14	34189847	50187279	16466534	172197	0	2	-0.0182	0.987464	1	1	95.6261
GERM_347-CLL_347	chr14	50237853	50238932	104850	1080	0	1	-0.232954	0.850891	0.999944	0.9999	97.0833
GERM_347-CLL_347	chr14	50281308	50454000	1378173	10800	0	2	-0.0182	0.987464	1	1	127.609
GERM_347-CLL_347	chr14	50485447	50486406	210541	960	0	3	0.198159	1.14723	1	0.9999	219.314
GERM_347-CLL_347	chr14	50515190	50534360	435943	1800	0	2	-0.0182	0.987464	1	1	242.191
GERM_347-CLL_347	chr14	50618169	50619248	176621	1080	0	3	0.237639	1.17906	0.999994	0.9999	163.538
GERM_347-CLL_347	chr14	50642273	106478986	71912679	962891	0	2	-0.0182	0.987464	1	1	74.6841
GERM_347-CLL_347	chr14	108692178	108692657	114273	480	0	1	-0.359067	0.779668	0.999987	0.9999	238.069
GERM_347-CLL_347	chr14	108911152	124676764	8042523	113027	0	2	-0.0182	0.987464	1	1	71.1558
GERM_347-CLL_347	chr15	3274655	58945539	43557915	574217	0	2	0.0461	1.03247	1	1	75.8562
GERM_347-CLL_347	chr15	58945812	58956630	52578	1410	0	1	-0.5663	0.675347	0.996474	0.996242	37.2894
GERM_347-CLL_347	chr15	58964412	82059412	32306366	597223	0	2	0.0461	1.03247	1	1	54.0943
GERM_347-CLL_347	chr15	82062106	82066545	186086	4440	0	3	0.187279	1.13861	0.999998	0.9999	41.9113
GERM_347-CLL_347	chr15	82070105	103565058	45606328	788151	0	2	0.0461	1.03247	1	1	57.865
GERM_347-CLL_347	chr16	3592388	36917015	53689609	833727	0	2	0.0011	1.00076	1	1	64.3971
GERM_347-CLL_347	chr16	36917892	36919811	133674	1920	0	1	-0.25259	0.839388	0.999999	0.9999	69.6219
GERM_347-CLL_347	chr16	36924572	98082498	50372581	669486	0	2	0.0011	1.00076	1	1	75.2407
GERM_347-CLL_347	chr17	3077712	20582314	37674360	321762	0	2	0.0243	1.01699	1	1	117.088
GERM_347-CLL_347	chr17	20582979	20583818	137287	840	0	1	-0.281906	0.822504	1	0.9999	163.437
GERM_347-CLL_347	chr17	20584108	22569071	4081692	35831	0	2	0.0243	1.01699	1	1	113.915
GERM_347-CLL_347	chr17	22570706	22571065	105214	360	0	1	-0.259107	0.835605	0.999947	0.9999	292.261
GERM_347-CLL_347	chr17	22571792	37314485	62528583	1037481	0	2	0.0243	1.01699	1	1	60.2696
GERM_347-CLL_347	chr17	37336279	37337238	150893	960	0	3	0.203311	1.15134	0.999928	0.9999	157.18
GERM_347-CLL_347	chr17	37362022	37406493	692801	4200	0	2	0.0243	1.01699	1	1	164.953
GERM_347-CLL_347	chr17	37445480	37446559	168045	1080	0	3	0.207433	1.15463	0.999987	0.9999	155.597
GERM_347-CLL_347	chr17	37466200	69385562	40430073	617254	0	2	0.0243	1.01699	1	1	65.4999
GERM_347-CLL_347	chr17	69387265	69388704	133443	1440	0	1	-0.259178	0.835564	0.999999	0.9999	92.6688
GERM_347-CLL_347	chr17	69417884	80207247	12872208	185227	0	2	0.0243	1.01699	1	1	69.4942
GERM_347-CLL_347	chr17	80215861	80217780	157040	1920	0	3	0.190176	1.1409	0.99996	0.9999	81.7917
GERM_347-CLL_347	chr17	80225582	94835919	11085944	161771	0	2	0.0243	1.01699	1	1	68.5286
GERM_347-CLL_347	chr18	3122455	90540246	99227494	1323171	0	2	-0.003	0.997923	1	1	74.9922
GERM_347-CLL_347	chr19	3261413	11992090	30865837	606910	0	2	0.0221	1.01544	1	1	50.8574
GERM_347-CLL_347	chr19	12035794	12036753	109703	960	0	1	-0.209499	0.864837	0.999974	0.9999	114.274
GERM_347-CLL_347	chr19	12058799	12999933	5005075	45680	0	2	0.0221	1.01544	1	1	109.568
GERM_347-CLL_347	chr19	13027385	13028344	151129	960	0	3	0.184199	1.13619	0.999929	0.9999	157.426
GERM_347-CLL_347	chr19	13063394	61227377	67885486	954366	0	2	0.0221	1.01544	1	1	71.1315
GERM_347-CLL_347	chrX	3442539	169989216	86601281	1819759	0	2	-0.0053	0.996333	1	1	47.5894
GERM_347-CLL_347	chrY	725405	3778573	2176081	41628	0	2	-0.0214	0.985276	1	1	52.2745
GERM_C25-CLL_C25	chr1	3216015	24575437	16517670	222272	0	2	0.0049	1.0034	1	1	74.3129
GERM_C25-CLL_C25	chr1	24612372	24612731	1307546	360	0	3	0.979249	1.97144	1	0.9999	3632.07
GERM_C25-CLL_C25	chr1	24614459	24614698	1045082	240	0	3	0.905583	1.8733	1	0.9999	4354.51
GERM_C25-CLL_C25	chr1	24678726	75181987	63575604	848609	0	2	0.0049	1.0034	1	1	74.9174
GERM_C25-CLL_C25	chr1	75182544	75182783	4090	240	0	NA	-0.8267	0.563817	NA	NA	17.0417
GERM_C25-CLL_C25	chr1	75182885	75183124	3569	240	0	NA	-0.8267	0.563817	NA	NA	14.8708
GERM_C25-CLL_C25	chr1	75184427	75184576	2783	150	0	NA	-0.8267	0.563817	NA	NA	18.5533
GERM_C25-CLL_C25	chr1	75184658	75184897	3849	240	0	NA	-0.8267	0.563817	NA	NA	16.0375
GERM_C25-CLL_C25	chr1	75184997	75185356	7624	360	0	NA	-0.8267	0.563817	NA	NA	21.1778
GERM_C25-CLL_C25	chr1	75185635	88088773	21430098	271438	0	2	0.0017	1.00118	1	1	78.9503
GERM_C25-CLL_C25	chr1	88095069	88096028	139530	960	0	1	-0.283908	0.821363	1	0.9999	145.344
GERM_C25-CLL_C25	chr1	88106890	92473759	9310460	102269	0	2	0.0017	1.00118	1	1	91.0389
GERM_C25-CLL_C25	chr1	92479670	92480629	116406	960	0	1	-0.256369	0.837192	0.999991	0.9999	121.256
GERM_C25-CLL_C25	chr1	92490805	143647873	43012946	654859	0	2	0.0017	1.00118	1	1	65.6828
GERM_C25-CLL_C25	chr1	143648105	143649424	102161	1320	0	1	-0.300099	0.812196	0.999916	0.9999	77.3947
GERM_C25-CLL_C25	chr1	143649652	171407674	34823534	503950	0	2	0.0017	1.00118	1	1	69.1012
GERM_C25-CLL_C25	chr1	171407694	171409373	101277	1680	0	1	-0.284618	0.820959	0.999904	0.9999	60.2839
GERM_C25-CLL_C25	chr1	171414435	195176640	33994085	483800	0	2	0.0017	1.00118	1	1	70.2647
GERM_C25-CLL_C25	chr2	3118514	29198923	36735662	594515	0	2	-0.0262	0.982003	1	1	61.791
GERM_C25-CLL_C25	chr2	29200821	29200970	2964	150	0	NA	-0.9662	0.511852	NA	NA	19.76
GERM_C25-CLL_C25	chr2	29204016	29204375	15935	360	0	NA	-0.9662	0.511852	NA	NA	44.2639
GERM_C25-CLL_C25	chr2	29204821	29204970	3485	150	0	NA	-0.9662	0.511852	NA	NA	23.2333
GERM_C25-CLL_C25	chr2	29207384	29207623	3667	240	0	NA	-0.9662	0.511852	NA	NA	15.2792
GERM_C25-CLL_C25	chr2	29227539	90139578	116141390	1410292	0	2	-0.0158	0.989108	1	1	82.3527
GERM_C25-CLL_C25	chr2	90149067	90150026	164383	960	0	3	0.199985	1.14869	0.999981	0.9999	171.232
GERM_C25-CLL_C25	chr2	90221525	181996446	139273255	2187338	0	2	-0.0158	0.989108	1	1	63.6725
GERM_C25-CLL_C25	chr3	3508240	59960934	38152894	496254	0	2	-0.0022	0.998476	1	1	76.8818
GERM_C25-CLL_C25	chr3	59971825	59972544	101981	720	0	1	-0.253644	0.838775	0.999914	0.9999	141.64
GERM_C25-CLL_C25	chr3	60006926	87976599	26710957	324592	0	2	-0.0022	0.998476	1	1	82.2909
GERM_C25-CLL_C25	chr3	87976683	87979322	119763	2640	0	1	-0.349868	0.784656	0.999995	0.9999	45.3648
GERM_C25-CLL_C25	chr3	87979575	96220906	31243672	435644	0	2	-0.0022	0.998476	1	1	71.7184
GERM_C25-CLL_C25	chr3	96221149	96222348	116029	1200	0	1	-0.227938	0.853855	0.99999	0.9999	96.6908
GERM_C25-CLL_C25	chr3	96238469	108146065	25224556	344890	0	2	-0.0022	0.998476	1	1	73.138
GERM_C25-CLL_C25	chr3	108149948	108151987	115335	2040	0	1	-0.359883	0.779228	0.999989	0.9999	56.5368
GERM_C25-CLL_C25	chr3	108186568	159934364	49181910	639775	0	2	-0.0022	0.998476	1	1	76.8738
GERM_C25-CLL_C25	chr4	3172063	66834096	68338472	897616	0	2	-0.0184	0.987327	1	1	76.1333
GERM_C25-CLL_C25	chr4	66839214	66841493	192813	2280	0	3	0.197224	1.14649	0.999999	0.9999	84.5671
GERM_C25-CLL_C25	chr4	66924307	156206087	140387326	2118356	0	2	-0.0184	0.987327	1	1	66.2718
GERM_C25-CLL_C25	chr4	156216953	156219232	116087	2280	0	1	-0.270929	0.828786	0.99999	0.9999	50.9154
GERM_C25-CLL_C25	chr4	156219683	156234111	206678	5050	0	2	-0.0184	0.987327	1	1	40.9263
GERM_C25-CLL_C25	chr4	156234646	156234765	0	120	0	0	Inf	Inf	NA	NA	0
GERM_C25-CLL_C25	chr5	3000101	109427353	138057346	1701997	0	2	-0.0128	0.991167	1	1	81.1149
GERM_C25-CLL_C25	chr5	109427734	109428573	185697	840	0	3	0.211479	1.15787	0.999998	0.9999	221.068
GERM_C25-CLL_C25	chr5	109429370	138639600	55506692	1019885	0	2	-0.0128	0.991167	1	1	54.4245
GERM_C25-CLL_C25	chr5	138646059	138647138	103935	1080	0	1	-0.224615	0.855824	0.999936	0.9999	96.2361
GERM_C25-CLL_C25	chr5	138647717	151651168	24569822	382273	0	2	-0.0128	0.991167	1	1	64.273
GERM_C25-CLL_C25	chr6	3372513	41118962	35354926	506426	0	2	0.0075	1.00521	1	1	69.8126
GERM_C25-CLL_C25	chr6	41119038	41135647	120206	1890	0	3	0.3719	1.29406	0.999592	0.99962	63.6011
GERM_C25-CLL_C25	chr6	41141145	41178672	117283	1680	0	2	0.0075	1.00521	1	1	69.8113
GERM_C25-CLL_C25	chr6	41178717	41543915	1628984	15943	0	3	0.4437	1.36009	1	1	102.176
GERM_C25-CLL_C25	chr6	41546677	55383463	18485872	279714	0	2	0.0075	1.00521	1	1	66.0885
GERM_C25-CLL_C25	chr6	55383642	55478195	128671	1980	0	1	-0.3249	0.798354	0.999987	0.999986	64.9854
GERM_C25-CLL_C25	chr6	55478637	70144196	21674493	164107	0	2	0.0075	1.00521	1	1	132.075
GERM_C25-CLL_C25	chr6	70171784	70215987	245564	1530	0	1	-0.9788	0.507402	1	1	160.499
GERM_C25-CLL_C25	chr6	70216835	70704201	1897304	10290	0	2	0.0124	1.00863	1	1	184.383
GERM_C25-CLL_C25	chr6	70722509	70723318	53336	450	0	1	-1.3156	0.401758	0.996672	0.996453	118.524
GERM_C25-CLL_C25	chr6	70723495	149556713	108080494	1519156	0	2	-0.0038	0.99737	1	1	71.1451
GERM_C25-CLL_C25	chr7	3108994	9216088	32209104	240715	0	2	-0.028	0.980779	1	1	133.806
GERM_C25-CLL_C25	chr7	9217548	9217907	154299	360	0	3	0.182945	1.1352	0.999948	0.9999	428.608
GERM_C25-CLL_C25	chr7	9218148	85410420	142512657	1934145	0	2	-0.028	0.980779	1	1	73.6825
GERM_C25-CLL_C25	chr7	85411074	85411913	169196	840	0	3	0.211419	1.15783	0.999988	0.9999	201.424
GERM_C25-CLL_C25	chr7	85412247	102985170	30238853	393560	0	2	-0.028	0.980779	1	1	76.8342
GERM_C25-CLL_C25	chr7	103041420	103042499	181160	1080	0	3	0.225402	1.1691	0.999997	0.9999	167.741
GERM_C25-CLL_C25	chr7	103051239	103565450	4215637	30210	0	2	-0.028	0.980779	1	1	139.544
GERM_C25-CLL_C25	chr7	103584018	103584977	184418	960	0	3	0.212013	1.1583	0.999998	0.9999	192.102
GERM_C25-CLL_C25	chr7	103585086	107862003	22426131	218531	0	2	-0.028	0.980779	1	1	102.622
GERM_C25-CLL_C25	chr7	107902705	107903664	161598	960	0	3	0.187606	1.13887	0.999975	0.9999	168.331
GERM_C25-CLL_C25	chr7	107933508	145323869	79832626	1172086	0	2	-0.028	0.980779	1	1	68.1116
GERM_C25-CLL_C25	chr8	3153903	35826366	38154208	533623	0	2	-0.0219	0.984935	1	1	71.5003
GERM_C25-CLL_C25	chr8	36025704	36026183	110553	480	0	1	-0.316969	0.802755	0.999977	0.9999	230.319
GERM_C25-CLL_C25	chr8	36099662	129183672	111413102	1830652	0	2	-0.0219	0.984935	1	1	60.8598
GERM_C25-CLL_C25	chr9	3133885	32257744	33355125	492531	0	2	-0.0093	0.993574	1	1	67.7219
GERM_C25-CLL_C25	chr9	32258885	32261164	145629	2280	0	1	-0.261878	0.834002	1	0.9999	63.8724
GERM_C25-CLL_C25	chr9	32317561	68767325	72527100	1023000	0	2	-0.0093	0.993574	1	1	70.8965
GERM_C25-CLL_C25	chr9	68767627	68768826	110114	1200	0	1	-0.231006	0.85204	0.999975	0.9999	91.7617
GERM_C25-CLL_C25	chr9	68769225	124127194	91882110	1347855	0	2	-0.0093	0.993574	1	1	68.1691
GERM_C25-CLL_C25	chr10	3120192	80309187	87307469	1274386	0	2	-0.0035	0.997577	1	1	68.5094
GERM_C25-CLL_C25	chr10	80311009	80316048	128598	5040	0	1	-0.238739	0.847486	0.999999	0.9999	25.5155
GERM_C25-CLL_C25	chr10	80319327	129648076	66914518	999244	0	2	-0.0035	0.997577	1	1	66.9651
GERM_C25-CLL_C25	chr10	129659795	129660754	163194	960	0	3	0.176979	1.13051	0.999978	0.9999	169.994
GERM_C25-CLL_C25	chr10	129665749	129843053	1793877	11790	0	2	-0.0035	0.997577	1	1	152.152
GERM_C25-CLL_C25	chr10	129856496	129857455	147874	960	0	3	0.219717	1.16451	0.999903	0.9999	154.035
GERM_C25-CLL_C25	chr10	129857679	130497395	5028085	26880	0	2	-0.0035	0.997577	1	1	187.057
GERM_C25-CLL_C25	chr11	3131883	102476793	192694279	2956387	0	2	-0.0314	0.97847	1	1	65.179
GERM_C25-CLL_C25	chr11	102478162	102480081	107383	1920	0	1	-0.313797	0.804521	0.999962	0.9999	55.9286
GERM_C25-CLL_C25	chr11	102480312	103496125	3419946	65386	0	2	-0.0314	0.97847	1	1	52.3039
GERM_C25-CLL_C25	chr11	103497383	103545936	1252209	9720	0	1	-0.8338	0.56105	1	1	128.828
GERM_C25-CLL_C25	chr11	103582568	103983787	1681940	19650	0	2	-0.0733	0.950461	1	1	85.5949
GERM_C25-CLL_C25	chr11	104132998	104133147	753	150	0	NA	1.3975	2.63445	NA	NA	5.02
GERM_C25-CLL_C25	chr11	104153474	104153623	3225	150	0	NA	1.3975	2.63445	NA	NA	21.5
GERM_C25-CLL_C25	chr11	104159281	121956726	40779938	758930	0	2	-0.0445	0.969626	1	1	53.7335
GERM_C25-CLL_C25	chr12	3235488	75593366	54749841	729504	0	2	-0.0006	0.999584	1	1	75.0508
GERM_C25-CLL_C25	chr12	75632313	75633512	123343	1200	0	1	-0.237701	0.848095	0.999997	0.9999	102.786
GERM_C25-CLL_C25	chr12	75716088	84420073	14641173	229651	0	2	-0.0006	0.999584	1	1	63.754
GERM_C25-CLL_C25	chr12	84423378	111161868	33899727	474194	0	1	-0.9004	0.535738	1	1	71.4892
GERM_C25-CLL_C25	chr12	111174859	111175008	7651	150	0	NA	-3.68174	0.0779265	NA	NA	51.0067
GERM_C25-CLL_C25	chr12	111237519	111237878	13695	360	0	NA	-3.65835	0.0792002	NA	NA	38.0417
GERM_C25-CLL_C25	chr12	111238994	111239143	6277	150	0	NA	-6.05362	0.0150549	NA	NA	41.8467
GERM_C25-CLL_C25	chr12	111242405	111303929	302342	6673	0	1	-3.3354	0.0990705	0.99989	0.999883	45.3083
GERM_C25-CLL_C25	chr12	111304921	111305160	13634	240	0	NA	-4.91835	0.0330697	NA	NA	56.8083
GERM_C25-CLL_C25	chr12	111305614	111305853	6288	240	0	NA	-3.66747	0.0787013	NA	NA	26.2
GERM_C25-CLL_C25	chr12	111306404	111306553	4634	150	0	NA	-3.00888	0.124233	NA	NA	30.8933
GERM_C25-CLL_C25	chr12	111307727	111307876	6211	150	0	NA	-5.79737	0.0179812	NA	NA	41.4067
GERM_C25-CLL_C25	chr12	111308062	111308211	7177	150	0	NA	-4.17652	0.055302	NA	NA	47.8467
GERM_C25-CLL_C25	chr12	111311436	111311585	7736	150	0	NA	-3.60101	0.0824115	NA	NA	51.5733
GERM_C25-CLL_C25	chr12	111313284	111604596	701875	13728	0	1	-0.8817	0.542728	1	1	51.1273
GERM_C25-CLL_C25	chr12	111615330	113422752	5026316	105457	0	2	-0.0602	0.959131	1	1	47.6622
GERM_C25-CLL_C25	chr12	113428477	115194144	9471141	45484	0	1	-0.9323	0.524022	1	1	208.23
GERM_C25-CLL_C25	chr12	115208067	120018604	9228866	81282	0	2	0.0218	1.01523	1	1	113.541
GERM_C25-CLL_C25	chr13	3538231	22279422	24225724	274428	0	2	0.0016	1.00111	1	1	88.2772
GERM_C25-CLL_C25	chr13	22293165	22294124	176520	960	0	3	0.182076	1.13452	0.999994	0.9999	183.875
GERM_C25-CLL_C25	chr13	22327879	55263446	41577714	517594	0	2	0.0016	1.00111	1	1	80.3288
GERM_C25-CLL_C25	chr13	55268395	55556098	1608727	35776	0	1	-0.8802	0.543292	1	1	44.9667
GERM_C25-CLL_C25	chr13	55593145	63870788	10930751	148431	0	2	0.0089	1.00619	1	1	73.642
GERM_C25-CLL_C25	chr13	63871761	63872960	101459	1200	0	1	-0.285409	0.820509	0.999907	0.9999	84.5492
GERM_C25-CLL_C25	chr13	63877336	119495481	58928213	731783	0	2	0.0089	1.00619	1	1	80.5269
GERM_C25-CLL_C25	chr14	3070074	53443874	72979131	856866	0	2	0.0038	1.00264	1	1	85.1698
GERM_C25-CLL_C25	chr14	53454261	54186225	2447349	22784	0	3	0.5497	1.46378	1	1	107.415
GERM_C25-CLL_C25	chr14	54187861	124676764	61985499	918547	0	2	-0.0087	0.993988	1	1	67.4821
GERM_C25-CLL_C25	chr15	3274655	103565058	124064349	1965441	0	3	0.555	1.46917	1	1	63.1229
GERM_C25-CLL_C25	chr16	3592388	30267548	39438563	620404	0	2	-0.006	0.99585	1	1	63.5692
GERM_C25-CLL_C25	chr16	30272751	30274550	113019	1800	0	1	-0.253184	0.839042	0.999984	0.9999	62.7883
GERM_C25-CLL_C25	chr16	30308103	98082498	65196979	882929	0	2	-0.006	0.99585	1	1	73.8417
GERM_C25-CLL_C25	chr17	3077712	36030755	101380991	1327759	0	2	-0.0359	0.975423	1	1	76.355
GERM_C25-CLL_C25	chr17	36030779	36031138	118417	360	0	1	-0.291099	0.817279	0.999993	0.9999	328.936
GERM_C25-CLL_C25	chr17	36031595	94835919	74188929	1042007	0	2	-0.0359	0.975423	1	1	71.1981
GERM_C25-CLL_C25	chr18	3122455	61382543	74766131	965426	0	2	-0.005	0.99654	1	1	77.4437
GERM_C25-CLL_C25	chr18	61397810	61524018	139722	3120	0	1	-0.4244	0.745149	0.999994	0.999994	44.7827
GERM_C25-CLL_C25	chr18	61555692	67191477	6734077	103865	0	2	-0.005	0.99654	1	1	64.8349
GERM_C25-CLL_C25	chr18	67205445	67206884	111423	1440	0	1	-0.25819	0.836136	0.99998	0.9999	77.3771
GERM_C25-CLL_C25	chr18	67210985	88854140	14850016	232100	0	2	-0.005	0.99654	1	1	63.9811
GERM_C25-CLL_C25	chr18	88869161	88870240	101149	1080	0	1	-0.20135	0.869736	0.999902	0.9999	93.6565
GERM_C25-CLL_C25	chr18	88870356	90540246	1261413	16140	0	2	-0.005	0.99654	1	1	78.1545
GERM_C25-CLL_C25	chr19	3261413	61227377	106756178	1608876	0	2	-0.0291	0.980031	1	1	66.3545
GERM_C25-CLL_C25	chrX	3442539	134696458	123407087	1331931	0	2	0.0243	1.01699	1	1	92.6528
GERM_C25-CLL_C25	chrX	134720386	134721945	116448	1560	0	1	-0.217398	0.860115	0.999991	0.9999	74.6462
GERM_C25-CLL_C25	chrX	134746489	169989216	43844593	486268	0	2	0.0243	1.01699	1	1	90.1655
GERM_C25-CLL_C25	chrY	725405	726604	200	1200	0	0	#NAME?	0	NA	NA	0.166667
GERM_C25-CLL_C25	chrY	727459	727698	74	240	0	0	#NAME?	0	NA	NA	0.308333
GERM_C25-CLL_C25	chrY	729675	729794	0	120	0	0	NA	NA	NA	NA	0
GERM_C25-CLL_C25	chrY	732848	732997	0	150	0	0	NA	NA	NA	NA	0
GERM_C25-CLL_C25	chrY	735063	735212	0	150	0	0	NA	NA	NA	NA	0
GERM_C25-CLL_C25	chrY	738567	739166	159	600	0	0	#NAME?	0	NA	NA	0.265
GERM_C25-CLL_C25	chrY	759790	759939	0	150	0	0	NA	NA	NA	NA	0
GERM_C25-CLL_C25	chrY	820759	821138	0	380	0	0	NA	NA	NA	NA	0
GERM_C25-CLL_C25	chrY	821156	821636	0	481	0	0	NA	NA	NA	NA	0
GERM_C25-CLL_C25	chrY	822109	822258	0	150	0	0	NA	NA	NA	NA	0
GERM_C25-CLL_C25	chrY	822414	822563	0	150	0	0	NA	NA	NA	NA	0
GERM_C25-CLL_C25	chrY	823180	823329	0	150	0	0	NA	NA	NA	NA	0
GERM_C25-CLL_C25	chrY	825406	825555	0	150	0	0	NA	NA	NA	NA	0
GERM_C25-CLL_C25	chrY	825595	825834	0	240	0	0	NA	NA	NA	NA	0
GERM_C25-CLL_C25	chrY	825867	826106	0	240	0	0	NA	NA	NA	NA	0
GERM_C25-CLL_C25	chrY	826140	826289	0	150	0	0	NA	NA	NA	NA	0
GERM_C25-CLL_C25	chrY	826321	826470	0	150	0	0	NA	NA	NA	NA	0
GERM_C25-CLL_C25	chrY	826719	826958	0	240	0	0	NA	NA	NA	NA	0
GERM_C25-CLL_C25	chrY	828728	828967	0	240	0	0	NA	NA	NA	NA	0
GERM_C25-CLL_C25	chrY	829119	829358	0	240	0	0	NA	NA	NA	NA	0
GERM_C25-CLL_C25	chrY	831201	831350	0	150	0	0	NA	NA	NA	NA	0
GERM_C25-CLL_C25	chrY	831552	831791	0	240	0	0	NA	NA	NA	NA	0
GERM_C25-CLL_C25	chrY	832271	832420	0	150	0	0	NA	NA	NA	NA	0
GERM_C25-CLL_C25	chrY	832480	832719	0	240	0	0	NA	NA	NA	NA	0
GERM_C25-CLL_C25	chrY	834129	834278	0	150	0	0	NA	NA	NA	NA	0
GERM_C25-CLL_C25	chrY	841954	842103	0	150	0	0	NA	NA	NA	NA	0
GERM_C25-CLL_C25	chrY	842155	842394	0	240	0	0	NA	NA	NA	NA	0
GERM_C25-CLL_C25	chrY	842884	843033	0	150	0	0	NA	NA	NA	NA	0
GERM_C25-CLL_C25	chrY	843094	843243	0	150	0	0	NA	NA	NA	NA	0
GERM_C25-CLL_C25	chrY	843334	843573	0	240	0	0	NA	NA	NA	NA	0
GERM_C25-CLL_C25	chrY	897890	898039	0	150	0	0	NA	NA	NA	NA	0
GERM_C25-CLL_C25	chrY	898498	898647	0	150	0	0	NA	NA	NA	NA	0
GERM_C25-CLL_C25	chrY	899369	899608	0	240	0	0	NA	NA	NA	NA	0
GERM_C25-CLL_C25	chrY	899752	899991	0	240	0	0	NA	NA	NA	NA	0
GERM_C25-CLL_C25	chrY	900516	900665	0	150	0	0	NA	NA	NA	NA	0
GERM_C25-CLL_C25	chrY	910397	910636	0	240	0	0	NA	NA	NA	NA	0
GERM_C25-CLL_C25	chrY	910647	910886	0	240	0	0	NA	NA	NA	NA	0
GERM_C25-CLL_C25	chrY	913984	914223	0	240	0	0	NA	NA	NA	NA	0
GERM_C25-CLL_C25	chrY	916670	917044	0	375	0	0	NA	NA	NA	NA	0
GERM_C25-CLL_C25	chrY	921372	921611	0	240	0	0	NA	NA	NA	NA	0
GERM_C25-CLL_C25	chrY	921635	921874	0	240	0	0	NA	NA	NA	NA	0
GERM_C25-CLL_C25	chrY	926946	927185	0	240	0	0	NA	NA	NA	NA	0
GERM_C25-CLL_C25	chrY	927222	927461	0	240	0	0	NA	NA	NA	NA	0
GERM_C25-CLL_C25	chrY	927680	928151	0	472	0	0	NA	NA	NA	NA	0
GERM_C25-CLL_C25	chrY	928286	928435	0	150	0	0	NA	NA	NA	NA	0
GERM_C25-CLL_C25	chrY	936834	936983	0	150	0	0	NA	NA	NA	NA	0
GERM_C25-CLL_C25	chrY	937752	938231	0	480	0	0	NA	NA	NA	NA	0
GERM_C25-CLL_C25	chrY	939768	940007	0	240	0	0	NA	NA	NA	NA	0
GERM_C25-CLL_C25	chrY	940568	940807	0	240	0	0	NA	NA	NA	NA	0
GERM_C25-CLL_C25	chrY	940853	941092	0	240	0	0	NA	NA	NA	NA	0
GERM_C25-CLL_C25	chrY	941165	941884	0	720	0	0	NA	NA	NA	NA	0
GERM_C25-CLL_C25	chrY	942211	942360	0	150	0	0	NA	NA	NA	NA	0
GERM_C25-CLL_C25	chrY	942421	942660	0	240	0	0	NA	NA	NA	NA	0
GERM_C25-CLL_C25	chrY	942814	943173	0	360	0	0	NA	NA	NA	NA	0
GERM_C25-CLL_C25	chrY	1010561	1010710	0	150	0	0	NA	NA	NA	NA	0
GERM_C25-CLL_C25	chrY	1011201	1011350	0	150	0	0	NA	NA	NA	NA	0
GERM_C25-CLL_C25	chrY	1011783	1012227	0	445	0	0	NA	NA	NA	NA	0
GERM_C25-CLL_C25	chrY	1013336	1013485	0	150	0	0	NA	NA	NA	NA	0
GERM_C25-CLL_C25	chrY	1014593	1014832	0	240	0	0	NA	NA	NA	NA	0
GERM_C25-CLL_C25	chrY	1016004	1016243	0	240	0	0	NA	NA	NA	NA	0
GERM_C25-CLL_C25	chrY	1016547	1016696	0	150	0	0	NA	NA	NA	NA	0
GERM_C25-CLL_C25	chrY	1017316	1017555	0	240	0	0	NA	NA	NA	NA	0
GERM_C25-CLL_C25	chrY	1019950	1020189	0	240	0	0	NA	NA	NA	NA	0
GERM_C25-CLL_C25	chrY	1023358	1023507	0	150	0	0	NA	NA	NA	NA	0
GERM_C25-CLL_C25	chrY	1028129	1028278	0	150	0	0	NA	NA	NA	NA	0
GERM_C25-CLL_C25	chrY	1058778	1058927	0	150	0	0	NA	NA	NA	NA	0
GERM_C25-CLL_C25	chrY	1098470	1098619	0	150	0	0	NA	NA	NA	NA	0
GERM_C25-CLL_C25	chrY	1099547	1099786	0	240	0	0	NA	NA	NA	NA	0
GERM_C25-CLL_C25	chrY	1102708	1102947	0	240	0	0	NA	NA	NA	NA	0
GERM_C25-CLL_C25	chrY	1129910	1130059	0	150	0	0	NA	NA	NA	NA	0
GERM_C25-CLL_C25	chrY	1131009	1131248	0	240	0	0	NA	NA	NA	NA	0
GERM_C25-CLL_C25	chrY	1134839	1134988	0	150	0	0	NA	NA	NA	NA	0
GERM_C25-CLL_C25	chrY	1136802	1137041	0	240	0	0	NA	NA	NA	NA	0
GERM_C25-CLL_C25	chrY	1137605	1137898	0	294	0	0	NA	NA	NA	NA	0
GERM_C25-CLL_C25	chrY	1151930	1152169	0	240	0	0	NA	NA	NA	NA	0
GERM_C25-CLL_C25	chrY	1152731	1152880	0	150	0	0	NA	NA	NA	NA	0
GERM_C25-CLL_C25	chrY	1154069	1154218	0	150	0	0	NA	NA	NA	NA	0
GERM_C25-CLL_C25	chrY	1157850	1158689	0	840	0	0	NA	NA	NA	NA	0
GERM_C25-CLL_C25	chrY	1168077	1168226	0	150	0	0	NA	NA	NA	NA	0
GERM_C25-CLL_C25	chrY	1169070	1169309	0	240	0	0	NA	NA	NA	NA	0
GERM_C25-CLL_C25	chrY	1169954	1170193	0	240	0	0	NA	NA	NA	NA	0
GERM_C25-CLL_C25	chrY	1170863	1171012	0	150	0	0	NA	NA	NA	NA	0
GERM_C25-CLL_C25	chrY	1174641	1174790	0	150	0	0	NA	NA	NA	NA	0
GERM_C25-CLL_C25	chrY	1176447	1176596	0	150	0	0	NA	NA	NA	NA	0
GERM_C25-CLL_C25	chrY	1186701	1186850	0	150	0	0	NA	NA	NA	NA	0
GERM_C25-CLL_C25	chrY	1189303	1189452	0	150	0	0	NA	NA	NA	NA	0
GERM_C25-CLL_C25	chrY	1197236	1197385	0	150	0	0	NA	NA	NA	NA	0
GERM_C25-CLL_C25	chrY	1199394	1199543	0	150	0	0	NA	NA	NA	NA	0
GERM_C25-CLL_C25	chrY	1224431	1224580	0	150	0	0	NA	NA	NA	NA	0
GERM_C25-CLL_C25	chrY	1239675	1239824	0	150	0	0	NA	NA	NA	NA	0
GERM_C25-CLL_C25	chrY	1245097	1245246	0	150	0	0	NA	NA	NA	NA	0
GERM_C25-CLL_C25	chrY	1245359	1245598	0	240	0	0	NA	NA	NA	NA	0
GERM_C25-CLL_C25	chrY	1263237	1263386	0	150	0	0	NA	NA	NA	NA	0
GERM_C25-CLL_C25	chrY	1263605	1263991	0	387	0	0	NA	NA	NA	NA	0
GERM_C25-CLL_C25	chrY	1264779	1265237	0	459	0	0	NA	NA	NA	NA	0
GERM_C25-CLL_C25	chrY	1265527	1265766	0	240	0	0	NA	NA	NA	NA	0
GERM_C25-CLL_C25	chrY	1265781	1266020	0	240	0	0	NA	NA	NA	NA	0
GERM_C25-CLL_C25	chrY	1266319	1266703	0	385	0	0	NA	NA	NA	NA	0
GERM_C25-CLL_C25	chrY	1267085	1267234	0	150	0	0	NA	NA	NA	NA	0
GERM_C25-CLL_C25	chrY	1269652	1269891	0	240	0	0	NA	NA	NA	NA	0
GERM_C25-CLL_C25	chrY	1278856	1279005	0	150	0	0	NA	NA	NA	NA	0
GERM_C25-CLL_C25	chrY	1279380	1279619	0	240	0	0	NA	NA	NA	NA	0
GERM_C25-CLL_C25	chrY	1280254	1280493	0	240	0	0	NA	NA	NA	NA	0
GERM_C25-CLL_C25	chrY	1282834	1282983	0	150	0	0	NA	NA	NA	NA	0
GERM_C25-CLL_C25	chrY	1284292	1284411	0	120	0	0	NA	NA	NA	NA	0
GERM_C25-CLL_C25	chrY	1286411	1286560	0	150	0	0	NA	NA	NA	NA	0
GERM_C25-CLL_C25	chrY	1298911	1299150	0	240	0	0	NA	NA	NA	NA	0
GERM_C25-CLL_C25	chrY	1303360	1303509	0	150	0	0	NA	NA	NA	NA	0
GERM_C25-CLL_C25	chrY	1304272	1304511	0	240	0	0	Inf	Inf	NA	NA	0
GERM_C25-CLL_C25	chrY	1304571	1304810	0	240	0	0	NA	NA	NA	NA	0
GERM_C25-CLL_C25	chrY	1307634	1307783	0	150	0	0	NA	NA	NA	NA	0
GERM_C25-CLL_C25	chrY	1307841	1308080	0	240	0	0	NA	NA	NA	NA	0
GERM_C25-CLL_C25	chrY	1310482	1310721	0	240	0	0	NA	NA	NA	NA	0
GERM_C25-CLL_C25	chrY	1313672	1313911	0	240	0	0	NA	NA	NA	NA	0
GERM_C25-CLL_C25	chrY	1314501	1314860	0	360	0	0	NA	NA	NA	NA	0
GERM_C25-CLL_C25	chrY	1315866	1316105	0	240	0	0	NA	NA	NA	NA	0
GERM_C25-CLL_C25	chrY	1316416	1317255	0	840	0	0	NA	NA	NA	NA	0
GERM_C25-CLL_C25	chrY	1319007	1319246	0	240	0	0	NA	NA	NA	NA	0
GERM_C25-CLL_C25	chrY	1324825	1325064	0	240	0	0	NA	NA	NA	NA	0
GERM_C25-CLL_C25	chrY	1332296	1332535	0	240	0	0	NA	NA	NA	NA	0
GERM_C25-CLL_C25	chrY	1333604	1333843	0	240	0	0	NA	NA	NA	NA	0
GERM_C25-CLL_C25	chrY	1336255	1336494	0	240	0	0	NA	NA	NA	NA	0
GERM_C25-CLL_C25	chrY	1339945	1340184	0	240	0	0	NA	NA	NA	NA	0
GERM_C25-CLL_C25	chrY	1341374	1341613	0	240	0	0	NA	NA	NA	NA	0
GERM_C25-CLL_C25	chrY	1341736	1341885	0	150	0	0	NA	NA	NA	NA	0
GERM_C25-CLL_C25	chrY	1350580	1350729	0	150	0	0	NA	NA	NA	NA	0
GERM_C25-CLL_C25	chrY	1351804	1352043	0	240	0	0	NA	NA	NA	NA	0
GERM_C25-CLL_C25	chrY	1352092	1352331	0	240	0	0	NA	NA	NA	NA	0
GERM_C25-CLL_C25	chrY	1356098	1356457	0	360	0	0	NA	NA	NA	NA	0
GERM_C25-CLL_C25	chrY	1356769	1356918	0	150	0	0	NA	NA	NA	NA	0
GERM_C25-CLL_C25	chrY	1364601	1364840	0	240	0	0	NA	NA	NA	NA	0
GERM_C25-CLL_C25	chrY	1367012	1367251	0	240	0	0	NA	NA	NA	NA	0
GERM_C25-CLL_C25	chrY	1367968	1368327	0	360	0	0	NA	NA	NA	NA	0
GERM_C25-CLL_C25	chrY	1381171	1381410	0	240	0	0	NA	NA	NA	NA	0
GERM_C25-CLL_C25	chrY	1383273	1383422	0	150	0	0	NA	NA	NA	NA	0
GERM_C25-CLL_C25	chrY	1384183	1384542	0	360	0	0	NA	NA	NA	NA	0
GERM_C25-CLL_C25	chrY	1385223	1385372	0	150	0	0	NA	NA	NA	NA	0
GERM_C25-CLL_C25	chrY	1391221	1391460	0	240	0	0	NA	NA	NA	NA	0
GERM_C25-CLL_C25	chrY	1393917	1394156	0	240	0	0	NA	NA	NA	NA	0
GERM_C25-CLL_C25	chrY	1395593	1395832	0	240	0	0	NA	NA	NA	NA	0
GERM_C25-CLL_C25	chrY	1412380	1412529	0	150	0	0	NA	NA	NA	NA	0
GERM_C25-CLL_C25	chrY	1432219	1432368	0	150	0	0	NA	NA	NA	NA	0
GERM_C25-CLL_C25	chrY	1434250	1434489	0	240	0	0	NA	NA	NA	NA	0
GERM_C25-CLL_C25	chrY	1434871	1435110	0	240	0	0	NA	NA	NA	NA	0
GERM_C25-CLL_C25	chrY	1435196	1435435	0	240	0	0	NA	NA	NA	NA	0
GERM_C25-CLL_C25	chrY	1442374	1442613	0	240	0	0	NA	NA	NA	NA	0
GERM_C25-CLL_C25	chrY	1444468	1444617	0	150	0	0	NA	NA	NA	NA	0
GERM_C25-CLL_C25	chrY	1446809	1446958	0	150	0	0	NA	NA	NA	NA	0
GERM_C25-CLL_C25	chrY	1448803	1449042	0	240	0	0	NA	NA	NA	NA	0
GERM_C25-CLL_C25	chrY	1454127	1454276	0	150	0	0	NA	NA	NA	NA	0
GERM_C25-CLL_C25	chrY	2106281	2107480	0	1200	0	0	NA	NA	NA	NA	0
GERM_C25-CLL_C25	chrY	2108441	2108680	0	240	0	0	NA	NA	NA	NA	0
GERM_C25-CLL_C25	chrY	2109830	2110069	0	240	0	0	NA	NA	NA	NA	0
GERM_C25-CLL_C25	chrY	2116085	2116324	0	240	0	0	NA	NA	NA	NA	0
GERM_C25-CLL_C25	chrY	2117107	2117256	0	150	0	0	NA	NA	NA	NA	0
GERM_C25-CLL_C25	chrY	2121254	2121853	0	600	0	0	NA	NA	NA	NA	0
GERM_C25-CLL_C25	chrY	2133325	2133474	0	150	0	0	NA	NA	NA	NA	0
GERM_C25-CLL_C25	chrY	2599086	2599445	76	360	0	0	#NAME?	0	NA	NA	0.211111
GERM_C25-CLL_C25	chrY	2663326	2663685	0	360	0	0	NA	NA	NA	NA	0
GERM_C25-CLL_C25	chrY	2720326	2720685	0	360	0	0	NA	NA	NA	NA	0
GERM_C25-CLL_C25	chrY	2833523	2833672	0	150	0	0	NA	NA	NA	NA	0
GERM_C25-CLL_C25	chrY	2834078	2834227	0	150	0	0	NA	NA	NA	NA	0
GERM_C25-CLL_C25	chrY	2835299	2835538	0	240	0	0	NA	NA	NA	NA	0
GERM_C25-CLL_C25	chrY	2837084	2837323	0	240	0	0	NA	NA	NA	NA	0
GERM_C25-CLL_C25	chrY	2838043	2838192	0	150	0	0	NA	NA	NA	NA	0
GERM_C25-CLL_C25	chrY	2839505	2839654	0	150	0	0	NA	NA	NA	NA	0
GERM_C25-CLL_C25	chrY	2840865	2841014	0	150	0	0	NA	NA	NA	NA	0
GERM_C25-CLL_C25	chrY	2841159	2841518	0	360	0	0	NA	NA	NA	NA	0
GERM_C25-CLL_C25	chrY	2865174	2865323	0	150	0	0	NA	NA	NA	NA	0
GERM_C25-CLL_C25	chrY	2910110	2910229	0	120	0	0	NA	NA	NA	NA	0
GERM_C25-CLL_C25	chrY	3776669	3776788	0	120	0	0	NA	NA	NA	NA	0
GERM_C25-CLL_C25	chrY	3778454	3778573	0	120	0	0	NA	NA	NA	NA	0
GERM_C25-TX_Q67	chr1	3216015	24575437	16517670	222272	0	2	-0.0294	0.979828	1	1	74.3129
GERM_C25-TX_Q67	chr1	24612372	24612731	1307546	360	0	3	0.29902	1.23031	1	0.9999	3632.07
GERM_C25-TX_Q67	chr1	24614459	24614698	1045082	240	0	3	0.268411	1.20448	1	0.9999	4354.51
GERM_C25-TX_Q67	chr1	24678726	83267513	71728548	994996	0	2	-0.0294	0.979828	1	1	72.0893
GERM_C25-TX_Q67	chr1	83275599	83277038	118434	1440	0	1	-0.251238	0.840175	0.999993	0.9999	82.2458
GERM_C25-TX_Q67	chr1	83280277	88088773	13180635	124841	0	2	-0.0294	0.979828	1	1	105.579
GERM_C25-TX_Q67	chr1	88095069	88096028	139530	960	0	1	-0.242232	0.845436	1	0.9999	145.344
GERM_C25-TX_Q67	chr1	88106890	91150196	7388491	64522	0	2	-0.0294	0.979828	1	1	114.511
GERM_C25-TX_Q67	chr1	91152132	91153691	119990	1560	0	1	-0.248733	0.841635	0.999995	0.9999	76.9167
GERM_C25-TX_Q67	chr1	91153863	131097466	26280480	382088	0	2	-0.0294	0.979828	1	1	68.7812
GERM_C25-TX_Q67	chr1	131128619	131130298	104406	1680	0	1	-0.249956	0.840922	0.99994	0.9999	62.1464
GERM_C25-TX_Q67	chr1	131136225	137928917	13207914	247808	0	2	-0.0294	0.979828	1	1	53.299
GERM_C25-TX_Q67	chr1	137929249	137930328	102821	1080	0	1	-0.215868	0.861028	0.999924	0.9999	95.2046
GERM_C25-TX_Q67	chr1	137966451	143647873	5235710	59350	0	2	-0.0294	0.979828	1	1	88.2175
GERM_C25-TX_Q67	chr1	143648105	143649424	102161	1320	0	1	-0.241396	0.845926	0.999916	0.9999	77.3947
GERM_C25-TX_Q67	chr1	143649652	195176640	68918896	989430	0	2	-0.0294	0.979828	1	1	69.6552
GERM_C25-TX_Q67	chr2	3118514	72940760	95780126	1444860	0	2	-0.0277	0.980983	1	1	66.2902
GERM_C25-TX_Q67	chr2	72946522	73382289	1033918	13254	0	1	-0.3315	0.79471	1	1	78.008
GERM_C25-TX_Q67	chr2	73432377	89944127	54763369	538662	0	2	-0.0277	0.980983	1	1	101.666
GERM_C25-TX_Q67	chr2	89977766	89978725	101391	960	0	1	-0.218511	0.859452	0.999906	0.9999	105.616
GERM_C25-TX_Q67	chr2	89993375	130101903	70600361	1001025	0	2	-0.0277	0.980983	1	1	70.5281
GERM_C25-TX_Q67	chr2	130102114	130103193	101826	1080	0	1	-0.270856	0.828828	0.999912	0.9999	94.2833
GERM_C25-TX_Q67	chr2	130123275	181996446	69959750	1194164	0	2	-0.0277	0.980983	1	1	58.5847
GERM_C25-TX_Q67	chr3	3508240	15411526	4605759	59730	0	2	-0.0272	0.981323	1	1	77.1096
GERM_C25-TX_Q67	chr3	15416775	15417254	113469	480	0	1	-0.231125	0.85197	0.999985	0.9999	236.394
GERM_C25-TX_Q67	chr3	15426279	87976599	60246604	761356	0	2	-0.0272	0.981323	1	1	79.1307
GERM_C25-TX_Q67	chr3	87976683	87979322	119763	2640	0	1	-0.276167	0.825782	0.999995	0.9999	45.3648
GERM_C25-TX_Q67	chr3	87979575	96220906	31243672	435644	0	2	-0.0272	0.981323	1	1	71.7184
GERM_C25-TX_Q67	chr3	96221149	96222348	116029	1200	0	1	-0.247209	0.842525	0.99999	0.9999	96.6908
GERM_C25-TX_Q67	chr3	96238469	106722134	21202115	286264	0	2	-0.0272	0.981323	1	1	74.0649
GERM_C25-TX_Q67	chr3	106731658	106732617	129609	960	0	1	-0.257081	0.836779	0.999999	0.9999	135.009
GERM_C25-TX_Q67	chr3	106733039	159934364	53190077	699481	0	2	-0.0272	0.981323	1	1	76.0422
GERM_C25-TX_Q67	chr4	3172063	73403135	69913157	921043	0	2	-0.0324	0.977792	1	1	75.9065
GERM_C25-TX_Q67	chr4	73403368	73403727	104383	360	0	1	-0.229409	0.852984	0.99994	0.9999	289.953
GERM_C25-TX_Q67	chr4	73404124	156234111	139223836	2104179	0	2	-0.0324	0.977792	1	1	66.1654
GERM_C25-TX_Q67	chr4	156234646	156234765	0	120	0	0	Inf	Inf	NA	NA	0
GERM_C25-TX_Q67	chr5	3000101	3000460	230172	360	0	2	-0.0311	0.978674	1	1	639.367
GERM_C25-TX_Q67	chr5	3000701	3000940	146088	240	0	1	-0.237505	0.848211	1	0.9999	608.7
GERM_C25-TX_Q67	chr5	3344363	81794353	88568556	1169761	0	2	-0.0311	0.978674	1	1	75.7151
GERM_C25-TX_Q67	chr5	82336867	82337706	133037	840	0	1	-0.238082	0.847872	0.999999	0.9999	158.377
GERM_C25-TX_Q67	chr5	83279157	86926555	3441814	41778	0	2	-0.0311	0.978674	1	1	82.3834
GERM_C25-TX_Q67	chr5	87000832	87001671	102636	840	0	1	-0.214669	0.861744	0.999922	0.9999	122.186
GERM_C25-TX_Q67	chr5	87003212	94873999	16499428	181520	0	2	-0.0311	0.978674	1	1	90.8959
GERM_C25-TX_Q67	chr5	94952770	94953369	102693	600	0	1	-0.217631	0.859977	0.999923	0.9999	171.155
GERM_C25-TX_Q67	chr5	94962926	108852528	23503490	285448	0	2	-0.0311	0.978674	1	1	82.339
GERM_C25-TX_Q67	chr5	108866112	108867311	107260	1200	0	1	-0.24579	0.843354	0.999961	0.9999	89.3833
GERM_C25-TX_Q67	chr5	108867559	114930040	16380825	236398	0	2	-0.0311	0.978674	1	1	69.2934
GERM_C25-TX_Q67	chr5	114932663	115240754	586194	13695	0	1	-1.0175	0.493972	1	1	42.8035
GERM_C25-TX_Q67	chr5	115241961	151651168	68621299	1173395	0	2	-0.027	0.981459	1	1	58.481
GERM_C25-TX_Q67	chr6	3372513	41179076	35620911	510356	0	2	-0.0269	0.981527	1	1	69.7962
GERM_C25-TX_Q67	chr6	41188198	41543560	1592195	15433	0	3	0.3848	1.30568	1	1	103.168
GERM_C25-TX_Q67	chr6	41543766	42141954	1598826	22068	0	2	-0.0269	0.981527	1	1	72.45
GERM_C25-TX_Q67	chr6	42215267	42216346	101358	1080	0	1	-0.259207	0.835547	0.999905	0.9999	93.85
GERM_C25-TX_Q67	chr6	42245967	48978651	10295864	154709	0	2	-0.0269	0.981527	1	1	66.5499
GERM_C25-TX_Q67	chr6	48987040	48988959	151022	1920	0	1	-0.268369	0.830258	1	0.9999	78.6573
GERM_C25-TX_Q67	chr6	48989960	65936171	17689566	205699	0	2	-0.0269	0.981527	1	1	85.9973
GERM_C25-TX_Q67	chr6	65952737	65954056	149523	1320	0	1	-0.251432	0.840062	1	0.9999	113.275
GERM_C25-TX_Q67	chr6	66535473	68571265	4216974	31193	0	2	-0.0269	0.981527	1	1	135.19
GERM_C25-TX_Q67	chr6	68631931	68755628	362924	2550	0	1	-0.9976	0.500832	1	1	142.323
GERM_C25-TX_Q67	chr6	68768529	69617435	3912712	14522	0	2	0.0313	1.02193	1	1	269.433
GERM_C25-TX_Q67	chr6	69631619	69765027	733310	3360	0	1	-0.9376	0.522101	1	1	218.247
GERM_C25-TX_Q67	chr6	69775718	70704201	3228118	19350	0	2	-0.0391	0.973262	1	1	166.828
GERM_C25-TX_Q67	chr6	70722509	70722658	15330	150	0	NA	-4.65752	0.0396229	NA	NA	102.2
GERM_C25-TX_Q67	chr6	70722868	70723644	55726	450	0	1	-1.281	0.41151	0.997225	0.997043	123.836
GERM_C25-TX_Q67	chr6	70723837	71262247	714019	13019	0	2	-0.0267	0.981663	1	1	54.8444
GERM_C25-TX_Q67	chr6	71283932	71285371	124946	1440	0	1	-0.222541	0.857054	0.999998	0.9999	86.7681
GERM_C25-TX_Q67	chr6	71300080	149556713	107223809	1504547	0	2	-0.0267	0.981663	1	1	71.2665
GERM_C25-TX_Q67	chr7	3108994	8200226	25530366	222265	0	2	-0.0307	0.978945	1	1	114.865
GERM_C25-TX_Q67	chr7	8244732	8244971	110165	240	0	1	-0.318459	0.801926	0.999975	0.9999	459.021
GERM_C25-TX_Q67	chr7	8253376	9829930	8955150	25451	0	2	-0.0307	0.978945	1	1	351.858
GERM_C25-TX_Q67	chr7	9837952	9838313	102034	362	0	1	-0.209901	0.864596	0.999915	0.9999	281.862
GERM_C25-TX_Q67	chr7	9841107	12260698	9316763	45427	0	2	-0.0307	0.978945	1	1	205.093
GERM_C25-TX_Q67	chr7	12304780	12305739	108217	960	0	1	-0.268755	0.830035	0.999967	0.9999	112.726
GERM_C25-TX_Q67	chr7	12321188	18610751	16941910	190368	0	2	-0.0307	0.978945	1	1	88.9956
GERM_C25-TX_Q67	chr7	18611927	18612406	120844	480	0	1	-0.236579	0.848756	0.999995	0.9999	251.758
GERM_C25-TX_Q67	chr7	18614398	103187551	145281299	2091657	0	2	-0.0307	0.978945	1	1	69.4575
GERM_C25-TX_Q67	chr7	103211813	103212892	143328	1080	0	1	-0.27896	0.824185	1	0.9999	132.711
GERM_C25-TX_Q67	chr7	103219696	106753397	21338649	200141	0	2	-0.0307	0.978945	1	1	106.618
GERM_C25-TX_Q67	chr7	106790044	106791003	109569	960	0	1	-0.279749	0.823734	0.999973	0.9999	114.134
GERM_C25-TX_Q67	chr7	106805505	108894479	11319245	79170	0	2	-0.0307	0.978945	1	1	142.974
GERM_C25-TX_Q67	chr7	108924343	108926022	116838	1680	0	1	-0.294627	0.815283	0.999991	0.9999	69.5464
GERM_C25-TX_Q67	chr7	108926811	126872126	30010654	477989	0	2	-0.0307	0.978945	1	1	62.7852
GERM_C25-TX_Q67	chr7	126872139	126961956	371019	7680	0	3	0.4745	1.38944	1	1	48.3098
GERM_C25-TX_Q67	chr7	126962302	145323869	42409629	647537	0	2	-0.0199	0.986301	1	1	65.4938
GERM_C25-TX_Q67	chr8	3153903	46151857	50834733	668919	0	2	-0.0269	0.981527	1	1	75.9953
GERM_C25-TX_Q67	chr8	46169513	46170712	141717	1200	0	1	-0.238299	0.847745	1	0.9999	118.097
GERM_C25-TX_Q67	chr8	46181672	66486472	11326110	149294	0	2	-0.0269	0.981527	1	1	75.8645
GERM_C25-TX_Q67	chr8	66511754	66513793	162705	2040	0	1	-0.272189	0.828062	1	0.9999	79.7574
GERM_C25-TX_Q67	chr8	66680723	129183672	87212598	1543302	0	2	-0.0269	0.981527	1	1	56.5104
GERM_C25-TX_Q67	chr9	3133885	38607421	45621916	625258	0	2	-0.0258	0.982276	1	1	72.9649
GERM_C25-TX_Q67	chr9	38646576	38647535	114104	960	0	1	-0.26806	0.830435	0.999987	0.9999	118.858
GERM_C25-TX_Q67	chr9	38657444	71723640	64061404	943703	0	2	-0.0258	0.982276	1	1	67.883
GERM_C25-TX_Q67	chr9	71724432	71726111	114815	1680	0	1	-0.255156	0.837897	0.999988	0.9999	68.3423
GERM_C25-TX_Q67	chr9	71849734	110032285	63708091	892607	0	2	-0.0258	0.982276	1	1	71.3731
GERM_C25-TX_Q67	chr9	110034339	110035538	101439	1200	0	1	-0.214364	0.861926	0.999906	0.9999	84.5325
GERM_C25-TX_Q67	chr9	110036708	124127194	24298309	401458	0	2	-0.0258	0.982276	1	1	60.5252
GERM_C25-TX_Q67	chr10	3120192	23971751	20608638	290811	0	2	-0.0305	0.979081	1	1	70.8661
GERM_C25-TX_Q67	chr10	23984587	23985666	107632	1080	0	1	-0.301542	0.811385	0.999964	0.9999	99.6593
GERM_C25-TX_Q67	chr10	23992388	85633802	78160346	1216505	0	2	-0.0305	0.979081	1	1	64.2499
GERM_C25-TX_Q67	chr10	85640074	130497395	62606999	810864	0	3	0.5512	1.4653	1	1	77.2102
GERM_C25-TX_Q67	chr11	3131883	102476793	192694279	2956387	0	2	-0.0386	0.973599	1	1	65.179
GERM_C25-TX_Q67	chr11	102478162	102480081	107383	1920	0	1	-0.27048	0.829043	0.999962	0.9999	55.9286
GERM_C25-TX_Q67	chr11	102480312	105385620	9559046	138462	0	2	-0.0386	0.973599	1	1	69.0373
GERM_C25-TX_Q67	chr11	105389537	105390976	102148	1440	0	1	-0.303721	0.81016	0.999916	0.9999	70.9361
GERM_C25-TX_Q67	chr11	105396621	121956726	37476817	714084	0	2	-0.0386	0.973599	1	1	52.4824
GERM_C25-TX_Q67	chr12	3235488	3648425	765977	11785	0	2	-0.0469	0.968014	1	1	64.9959
GERM_C25-TX_Q67	chr12	3686680	4634648	1593781	29243	0	1	-0.9985	0.50052	1	1	54.5013
GERM_C25-TX_Q67	chr12	4635535	69300314	42180253	547200	0	2	-0.0354	0.975761	1	1	77.0838
GERM_C25-TX_Q67	chr12	69302262	69692517	1249093	16024	0	1	-0.9816	0.506418	1	1	77.9514
GERM_C25-TX_Q67	chr12	69699431	99047665	38281150	545053	0	2	-0.0328	0.977521	1	1	70.2338
GERM_C25-TX_Q67	chr12	99191208	100348043	1069694	17730	0	1	-1.0468	0.484041	1	1	60.3324
GERM_C25-TX_Q67	chr12	100354941	110946455	17978205	262354	0	2	-0.0269	0.981527	1	1	68.5265
GERM_C25-TX_Q67	chr12	110947698	111655621	1600302	30451	0	1	-1.0628	0.478702	1	1	52.5533
GERM_C25-TX_Q67	chr12	111669532	113422752	4799465	102307	0	2	-0.0198	0.986369	1	1	46.9124
GERM_C25-TX_Q67	chr12	113428477	114746772	6859834	37945	0	1	-1.0053	0.498167	1	1	180.784
GERM_C25-TX_Q67	chr12	114764536	114764775	121298	240	0	1	-0.310811	0.806188	0.999996	0.9999	505.408
GERM_C25-TX_Q67	chr12	114772894	114773253	132172	360	0	1	-0.388173	0.764097	0.999999	0.9999	367.144
GERM_C25-TX_Q67	chr12	114788344	120018604	11586703	88221	0	2	-0.0164	0.988697	1	1	131.337
GERM_C25-TX_Q67	chr13	3538231	49660073	58408422	682546	0	2	-0.029	0.980099	1	1	85.5743
GERM_C25-TX_Q67	chr13	49660906	49662825	168855	1920	0	1	-0.27472	0.826611	1	0.9999	87.9453
GERM_C25-TX_Q67	chr13	49664020	119495481	78971831	1025706	0	2	-0.029	0.980099	1	1	76.9927
GERM_C25-TX_Q67	chr14	3070074	43750916	48420778	610011	0	2	-0.0221	0.984798	1	1	79.3769
GERM_C25-TX_Q67	chr14	43818938	43819417	126908	480	0	1	-0.280602	0.823247	0.999998	0.9999	264.392
GERM_C25-TX_Q67	chr14	43922835	53351173	24031899	244005	0	2	-0.0221	0.984798	1	1	98.4894
GERM_C25-TX_Q67	chr14	53351289	53666089	1760827	11054	0	3	0.2811	1.21512	1	1	159.293
GERM_C25-TX_Q67	chr14	53666181	54189983	1108641	14400	0	3	0.5607	1.47498	1	1	76.989
GERM_C25-TX_Q67	chr14	54190915	124676764	61962926	918247	0	2	-0.0221	0.984798	1	1	67.4796
GERM_C25-TX_Q67	chr15	3274655	103565058	124064349	1965441	0	3	0.385	1.30586	1	1	63.1229
GERM_C25-TX_Q67	chr16	3592388	30267548	39438563	620404	0	2	-0.0302	0.979285	1	1	63.5692
GERM_C25-TX_Q67	chr16	30272751	30274550	113019	1800	0	1	-0.278189	0.824625	0.999984	0.9999	62.7883
GERM_C25-TX_Q67	chr16	30308103	59552611	41007598	533440	0	2	-0.0302	0.979285	1	1	76.8739
GERM_C25-TX_Q67	chr16	59554069	59555388	105186	1320	0	1	-0.213568	0.862402	0.999947	0.9999	79.6864
GERM_C25-TX_Q67	chr16	59613737	91388149	13287908	189243	0	2	-0.0302	0.979285	1	1	70.2161
GERM_C25-TX_Q67	chr16	91391679	91656747	984887	15570	0	1	-1.0019	0.499342	1	1	63.2554
GERM_C25-TX_Q67	chr16	91656797	98082498	9811400	143356	0	2	-0.0391	0.973262	1	1	68.4408
GERM_C25-TX_Q67	chr17	3077712	44275416	120915317	1499487	0	3	0.2201	1.16481	1	1	80.6378
GERM_C25-TX_Q67	chr17	44496581	45733808	1998393	37805	0	1	-0.5581	0.679196	1	1	52.8605
GERM_C25-TX_Q67	chr17	46018778	56415067	15937831	283873	0	3	0.2149	1.16062	1	1	56.1442
GERM_C25-TX_Q67	chr17	56416940	56585375	502555	12816	0	1	-0.4839	0.715042	1	1	39.2131
GERM_C25-TX_Q67	chr17	56588734	94835919	36334241	536145	0	3	0.2367	1.17829	1	1	67.7694
GERM_C25-TX_Q67	chr18	3122455	76304787	89339542	1183971	0	3	0.449	1.36509	1	1	75.4575
GERM_C25-TX_Q67	chr18	76858538	88854140	7261827	121980	0	2	-0.1656	0.891558	1	1	59.5329
GERM_C25-TX_Q67	chr18	88869161	88870240	101149	1080	0	1	-0.297813	0.813485	0.999902	0.9999	93.6565
GERM_C25-TX_Q67	chr18	88870356	90540246	1261413	16140	0	2	-0.1656	0.891558	1	1	78.1545
GERM_C25-TX_Q67	chr19	3261413	13235197	39141309	661860	0	2	-0.0323	0.97786	1	1	59.1384
GERM_C25-TX_Q67	chr19	13313341	13314300	107411	960	0	1	-0.270867	0.828821	0.999962	0.9999	111.886
GERM_C25-TX_Q67	chr19	13341716	61227377	67507458	946056	0	2	-0.0323	0.97786	1	1	71.3567
GERM_C25-TX_Q67	chrX	3442539	95427215	93665481	960884	0	2	-0.0207	0.985754	1	1	97.4784
GERM_C25-TX_Q67	chrX	95427444	95428643	103615	1200	0	1	-0.238846	0.847423	0.999933	0.9999	86.3458
GERM_C25-TX_Q67	chrX	95470281	150654296	50664384	587418	0	2	-0.0207	0.985754	1	1	86.2493
GERM_C25-TX_Q67	chrX	150654571	150655650	149139	1080	0	3	0.193859	1.14382	0.999914	0.9999	138.092
GERM_C25-TX_Q67	chrX	150655816	153741354	5751207	87156	0	2	-0.0207	0.985754	1	1	65.9875
GERM_C25-TX_Q67	chrX	153833176	153834255	104695	1080	0	1	-0.29801	0.813374	0.999943	0.9999	96.9398
GERM_C25-TX_Q67	chrX	154001692	169989216	16929607	180941	0	2	-0.0207	0.985754	1	1	93.5642
GERM_C25-TX_Q67	chrY	725405	726604	200	1200	0	0	#NAME?	0	NA	NA	0.166667
GERM_C25-TX_Q67	chrY	727459	727698	74	240	0	0	#NAME?	0	NA	NA	0.308333
GERM_C25-TX_Q67	chrY	729675	729794	0	120	0	0	NA	NA	NA	NA	0
GERM_C25-TX_Q67	chrY	732848	732997	0	150	0	0	Inf	Inf	NA	NA	0
GERM_C25-TX_Q67	chrY	735063	735212	0	150	0	0	NA	NA	NA	NA	0
GERM_C25-TX_Q67	chrY	738567	739166	159	600	0	0	#NAME?	0	NA	NA	0.265
GERM_C25-TX_Q67	chrY	759790	759939	0	150	0	0	NA	NA	NA	NA	0
GERM_C25-TX_Q67	chrY	820759	821138	0	380	0	0	NA	NA	NA	NA	0
GERM_C25-TX_Q67	chrY	821156	821636	0	481	0	0	NA	NA	NA	NA	0
GERM_C25-TX_Q67	chrY	822109	822258	0	150	0	0	NA	NA	NA	NA	0
GERM_C25-TX_Q67	chrY	822414	822563	0	150	0	0	NA	NA	NA	NA	0
GERM_C25-TX_Q67	chrY	823180	823329	0	150	0	0	NA	NA	NA	NA	0
GERM_C25-TX_Q67	chrY	825406	825555	0	150	0	0	NA	NA	NA	NA	0
GERM_C25-TX_Q67	chrY	825595	825834	0	240	0	0	NA	NA	NA	NA	0
GERM_C25-TX_Q67	chrY	825867	826106	0	240	0	0	NA	NA	NA	NA	0
GERM_C25-TX_Q67	chrY	826140	826289	0	150	0	0	NA	NA	NA	NA	0
GERM_C25-TX_Q67	chrY	826321	826470	0	150	0	0	NA	NA	NA	NA	0
GERM_C25-TX_Q67	chrY	826719	826958	0	240	0	0	NA	NA	NA	NA	0
GERM_C25-TX_Q67	chrY	828728	828967	0	240	0	0	NA	NA	NA	NA	0
GERM_C25-TX_Q67	chrY	829119	829358	0	240	0	0	NA	NA	NA	NA	0
GERM_C25-TX_Q67	chrY	831201	831350	0	150	0	0	NA	NA	NA	NA	0
GERM_C25-TX_Q67	chrY	831552	831791	0	240	0	0	NA	NA	NA	NA	0
GERM_C25-TX_Q67	chrY	832271	832420	0	150	0	0	NA	NA	NA	NA	0
GERM_C25-TX_Q67	chrY	832480	832719	0	240	0	0	NA	NA	NA	NA	0
GERM_C25-TX_Q67	chrY	834129	834278	0	150	0	0	NA	NA	NA	NA	0
GERM_C25-TX_Q67	chrY	841954	842103	0	150	0	0	NA	NA	NA	NA	0
GERM_C25-TX_Q67	chrY	842155	842394	0	240	0	0	NA	NA	NA	NA	0
GERM_C25-TX_Q67	chrY	842884	843033	0	150	0	0	NA	NA	NA	NA	0
GERM_C25-TX_Q67	chrY	843094	843243	0	150	0	0	NA	NA	NA	NA	0
GERM_C25-TX_Q67	chrY	843334	843573	0	240	0	0	NA	NA	NA	NA	0
GERM_C25-TX_Q67	chrY	897890	898039	0	150	0	0	NA	NA	NA	NA	0
GERM_C25-TX_Q67	chrY	898498	898647	0	150	0	0	NA	NA	NA	NA	0
GERM_C25-TX_Q67	chrY	899369	899608	0	240	0	0	NA	NA	NA	NA	0
GERM_C25-TX_Q67	chrY	899752	899991	0	240	0	0	NA	NA	NA	NA	0
GERM_C25-TX_Q67	chrY	900516	900665	0	150	0	0	NA	NA	NA	NA	0
GERM_C25-TX_Q67	chrY	910397	910636	0	240	0	0	NA	NA	NA	NA	0
GERM_C25-TX_Q67	chrY	910647	910886	0	240	0	0	NA	NA	NA	NA	0
GERM_C25-TX_Q67	chrY	913984	914223	0	240	0	0	NA	NA	NA	NA	0
GERM_C25-TX_Q67	chrY	916670	917044	0	375	0	0	NA	NA	NA	NA	0
GERM_C25-TX_Q67	chrY	921372	921611	0	240	0	0	NA	NA	NA	NA	0
GERM_C25-TX_Q67	chrY	921635	921874	0	240	0	0	NA	NA	NA	NA	0
GERM_C25-TX_Q67	chrY	926946	927185	0	240	0	0	NA	NA	NA	NA	0
GERM_C25-TX_Q67	chrY	927222	927461	0	240	0	0	NA	NA	NA	NA	0
GERM_C25-TX_Q67	chrY	927680	928151	0	472	0	0	NA	NA	NA	NA	0
GERM_C25-TX_Q67	chrY	928286	928435	0	150	0	0	NA	NA	NA	NA	0
GERM_C25-TX_Q67	chrY	936834	936983	0	150	0	0	NA	NA	NA	NA	0
GERM_C25-TX_Q67	chrY	937752	938231	0	480	0	0	NA	NA	NA	NA	0
GERM_C25-TX_Q67	chrY	939768	940007	0	240	0	0	NA	NA	NA	NA	0
GERM_C25-TX_Q67	chrY	940568	940807	0	240	0	0	NA	NA	NA	NA	0
GERM_C25-TX_Q67	chrY	940853	941092	0	240	0	0	NA	NA	NA	NA	0
GERM_C25-TX_Q67	chrY	941165	941884	0	720	0	0	NA	NA	NA	NA	0
GERM_C25-TX_Q67	chrY	942211	942360	0	150	0	0	NA	NA	NA	NA	0
GERM_C25-TX_Q67	chrY	942421	942660	0	240	0	0	NA	NA	NA	NA	0
GERM_C25-TX_Q67	chrY	942814	943173	0	360	0	0	NA	NA	NA	NA	0
GERM_C25-TX_Q67	chrY	1010561	1010710	0	150	0	0	NA	NA	NA	NA	0
GERM_C25-TX_Q67	chrY	1011201	1011350	0	150	0	0	NA	NA	NA	NA	0
GERM_C25-TX_Q67	chrY	1011783	1012227	0	445	0	0	NA	NA	NA	NA	0
GERM_C25-TX_Q67	chrY	1013336	1013485	0	150	0	0	NA	NA	NA	NA	0
GERM_C25-TX_Q67	chrY	1014593	1014832	0	240	0	0	NA	NA	NA	NA	0
GERM_C25-TX_Q67	chrY	1016004	1016243	0	240	0	0	NA	NA	NA	NA	0
GERM_C25-TX_Q67	chrY	1016547	1016696	0	150	0	0	NA	NA	NA	NA	0
GERM_C25-TX_Q67	chrY	1017316	1017555	0	240	0	0	NA	NA	NA	NA	0
GERM_C25-TX_Q67	chrY	1019950	1020189	0	240	0	0	NA	NA	NA	NA	0
GERM_C25-TX_Q67	chrY	1023358	1023507	0	150	0	0	NA	NA	NA	NA	0
GERM_C25-TX_Q67	chrY	1028129	1028278	0	150	0	0	NA	NA	NA	NA	0
GERM_C25-TX_Q67	chrY	1058778	1058927	0	150	0	0	NA	NA	NA	NA	0
GERM_C25-TX_Q67	chrY	1098470	1098619	0	150	0	0	NA	NA	NA	NA	0
GERM_C25-TX_Q67	chrY	1099547	1099786	0	240	0	0	NA	NA	NA	NA	0
GERM_C25-TX_Q67	chrY	1102708	1102947	0	240	0	0	NA	NA	NA	NA	0
GERM_C25-TX_Q67	chrY	1129910	1130059	0	150	0	0	NA	NA	NA	NA	0
GERM_C25-TX_Q67	chrY	1131009	1131248	0	240	0	0	NA	NA	NA	NA	0
GERM_C25-TX_Q67	chrY	1134839	1134988	0	150	0	0	NA	NA	NA	NA	0
GERM_C25-TX_Q67	chrY	1136802	1137041	0	240	0	0	NA	NA	NA	NA	0
GERM_C25-TX_Q67	chrY	1137605	1137898	0	294	0	0	NA	NA	NA	NA	0
GERM_C25-TX_Q67	chrY	1151930	1152169	0	240	0	0	NA	NA	NA	NA	0
GERM_C25-TX_Q67	chrY	1152731	1152880	0	150	0	0	NA	NA	NA	NA	0
GERM_C25-TX_Q67	chrY	1154069	1154218	0	150	0	0	NA	NA	NA	NA	0
GERM_C25-TX_Q67	chrY	1157850	1158689	0	840	0	0	NA	NA	NA	NA	0
GERM_C25-TX_Q67	chrY	1168077	1168226	0	150	0	0	NA	NA	NA	NA	0
GERM_C25-TX_Q67	chrY	1169070	1169309	0	240	0	0	NA	NA	NA	NA	0
GERM_C25-TX_Q67	chrY	1169954	1170193	0	240	0	0	NA	NA	NA	NA	0
GERM_C25-TX_Q67	chrY	1170863	1171012	0	150	0	0	NA	NA	NA	NA	0
GERM_C25-TX_Q67	chrY	1174641	1174790	0	150	0	0	NA	NA	NA	NA	0
GERM_C25-TX_Q67	chrY	1176447	1176596	0	150	0	0	NA	NA	NA	NA	0
GERM_C25-TX_Q67	chrY	1186701	1186850	0	150	0	0	NA	NA	NA	NA	0
GERM_C25-TX_Q67	chrY	1189303	1189452	0	150	0	0	NA	NA	NA	NA	0
GERM_C25-TX_Q67	chrY	1197236	1197385	0	150	0	0	NA	NA	NA	NA	0
GERM_C25-TX_Q67	chrY	1199394	1199543	0	150	0	0	NA	NA	NA	NA	0
GERM_C25-TX_Q67	chrY	1224431	1224580	0	150	0	0	NA	NA	NA	NA	0
GERM_C25-TX_Q67	chrY	1239675	1239824	0	150	0	0	NA	NA	NA	NA	0
GERM_C25-TX_Q67	chrY	1245097	1245246	0	150	0	0	Inf	Inf	NA	NA	0
GERM_C25-TX_Q67	chrY	1245359	1245598	0	240	0	0	NA	NA	NA	NA	0
GERM_C25-TX_Q67	chrY	1263237	1263386	0	150	0	0	NA	NA	NA	NA	0
GERM_C25-TX_Q67	chrY	1263605	1263991	0	387	0	0	NA	NA	NA	NA	0
GERM_C25-TX_Q67	chrY	1264779	1265237	0	459	0	0	NA	NA	NA	NA	0
GERM_C25-TX_Q67	chrY	1265527	1265766	0	240	0	0	NA	NA	NA	NA	0
GERM_C25-TX_Q67	chrY	1265781	1266020	0	240	0	0	NA	NA	NA	NA	0
GERM_C25-TX_Q67	chrY	1266319	1266703	0	385	0	0	NA	NA	NA	NA	0
GERM_C25-TX_Q67	chrY	1267085	1267234	0	150	0	0	NA	NA	NA	NA	0
GERM_C25-TX_Q67	chrY	1269652	1269891	0	240	0	0	NA	NA	NA	NA	0
GERM_C25-TX_Q67	chrY	1278856	1279005	0	150	0	0	NA	NA	NA	NA	0
GERM_C25-TX_Q67	chrY	1279380	1279619	0	240	0	0	NA	NA	NA	NA	0
GERM_C25-TX_Q67	chrY	1280254	1280493	0	240	0	0	NA	NA	NA	NA	0
GERM_C25-TX_Q67	chrY	1282834	1282983	0	150	0	0	NA	NA	NA	NA	0
GERM_C25-TX_Q67	chrY	1284292	1284411	0	120	0	0	NA	NA	NA	NA	0
GERM_C25-TX_Q67	chrY	1286411	1286560	0	150	0	0	NA	NA	NA	NA	0
GERM_C25-TX_Q67	chrY	1298911	1299150	0	240	0	0	NA	NA	NA	NA	0
GERM_C25-TX_Q67	chrY	1303360	1303509	0	150	0	0	NA	NA	NA	NA	0
GERM_C25-TX_Q67	chrY	1304272	1304511	0	240	0	0	NA	NA	NA	NA	0
GERM_C25-TX_Q67	chrY	1304571	1304810	0	240	0	0	NA	NA	NA	NA	0
GERM_C25-TX_Q67	chrY	1307634	1307783	0	150	0	0	NA	NA	NA	NA	0
GERM_C25-TX_Q67	chrY	1307841	1308080	0	240	0	0	NA	NA	NA	NA	0
GERM_C25-TX_Q67	chrY	1310482	1310721	0	240	0	0	NA	NA	NA	NA	0
GERM_C25-TX_Q67	chrY	1313672	1313911	0	240	0	0	NA	NA	NA	NA	0
GERM_C25-TX_Q67	chrY	1314501	1314860	0	360	0	0	NA	NA	NA	NA	0
GERM_C25-TX_Q67	chrY	1315866	1316105	0	240	0	0	NA	NA	NA	NA	0
GERM_C25-TX_Q67	chrY	1316416	1317255	0	840	0	0	NA	NA	NA	NA	0
GERM_C25-TX_Q67	chrY	1319007	1319246	0	240	0	0	NA	NA	NA	NA	0
GERM_C25-TX_Q67	chrY	1324825	1325064	0	240	0	0	NA	NA	NA	NA	0
GERM_C25-TX_Q67	chrY	1332296	1332535	0	240	0	0	NA	NA	NA	NA	0
GERM_C25-TX_Q67	chrY	1333604	1333843	0	240	0	0	NA	NA	NA	NA	0
GERM_C25-TX_Q67	chrY	1336255	1336494	0	240	0	0	NA	NA	NA	NA	0
GERM_C25-TX_Q67	chrY	1339945	1340184	0	240	0	0	NA	NA	NA	NA	0
GERM_C25-TX_Q67	chrY	1341374	1341613	0	240	0	0	NA	NA	NA	NA	0
GERM_C25-TX_Q67	chrY	1341736	1341885	0	150	0	0	NA	NA	NA	NA	0
GERM_C25-TX_Q67	chrY	1350580	1350729	0	150	0	0	NA	NA	NA	NA	0
GERM_C25-TX_Q67	chrY	1351804	1352043	0	240	0	0	NA	NA	NA	NA	0
GERM_C25-TX_Q67	chrY	1352092	1352331	0	240	0	0	NA	NA	NA	NA	0
GERM_C25-TX_Q67	chrY	1356098	1356457	0	360	0	0	NA	NA	NA	NA	0
GERM_C25-TX_Q67	chrY	1356769	1356918	0	150	0	0	NA	NA	NA	NA	0
GERM_C25-TX_Q67	chrY	1364601	1364840	0	240	0	0	NA	NA	NA	NA	0
GERM_C25-TX_Q67	chrY	1367012	1367251	0	240	0	0	NA	NA	NA	NA	0
GERM_C25-TX_Q67	chrY	1367968	1368327	0	360	0	0	NA	NA	NA	NA	0
GERM_C25-TX_Q67	chrY	1381171	1381410	0	240	0	0	NA	NA	NA	NA	0
GERM_C25-TX_Q67	chrY	1383273	1383422	0	150	0	0	NA	NA	NA	NA	0
GERM_C25-TX_Q67	chrY	1384183	1384542	0	360	0	0	NA	NA	NA	NA	0
GERM_C25-TX_Q67	chrY	1385223	1385372	0	150	0	0	NA	NA	NA	NA	0
GERM_C25-TX_Q67	chrY	1391221	1391460	0	240	0	0	NA	NA	NA	NA	0
GERM_C25-TX_Q67	chrY	1393917	1394156	0	240	0	0	NA	NA	NA	NA	0
GERM_C25-TX_Q67	chrY	1395593	1395832	0	240	0	0	NA	NA	NA	NA	0
GERM_C25-TX_Q67	chrY	1412380	1412529	0	150	0	0	NA	NA	NA	NA	0
GERM_C25-TX_Q67	chrY	1432219	1432368	0	150	0	0	NA	NA	NA	NA	0
GERM_C25-TX_Q67	chrY	1434250	1434489	0	240	0	0	NA	NA	NA	NA	0
GERM_C25-TX_Q67	chrY	1434871	1435110	0	240	0	0	NA	NA	NA	NA	0
GERM_C25-TX_Q67	chrY	1435196	1435435	0	240	0	0	NA	NA	NA	NA	0
GERM_C25-TX_Q67	chrY	1442374	1442613	0	240	0	0	NA	NA	NA	NA	0
GERM_C25-TX_Q67	chrY	1444468	1444617	0	150	0	0	NA	NA	NA	NA	0
GERM_C25-TX_Q67	chrY	1446809	1446958	0	150	0	0	NA	NA	NA	NA	0
GERM_C25-TX_Q67	chrY	1448803	1449042	0	240	0	0	NA	NA	NA	NA	0
GERM_C25-TX_Q67	chrY	1454127	1454276	0	150	0	0	NA	NA	NA	NA	0
GERM_C25-TX_Q67	chrY	2106281	2107480	0	1200	0	0	NA	NA	NA	NA	0
GERM_C25-TX_Q67	chrY	2108441	2108680	0	240	0	0	NA	NA	NA	NA	0
GERM_C25-TX_Q67	chrY	2109830	2110069	0	240	0	0	NA	NA	NA	NA	0
GERM_C25-TX_Q67	chrY	2116085	2116324	0	240	0	0	NA	NA	NA	NA	0
GERM_C25-TX_Q67	chrY	2117107	2117256	0	150	0	0	NA	NA	NA	NA	0
GERM_C25-TX_Q67	chrY	2121254	2121853	0	600	0	0	NA	NA	NA	NA	0
GERM_C25-TX_Q67	chrY	2133325	2133474	0	150	0	0	NA	NA	NA	NA	0
GERM_C25-TX_Q67	chrY	2599086	2599445	76	360	0	0	#NAME?	0	NA	NA	0.211111
GERM_C25-TX_Q67	chrY	2663326	2663685	0	360	0	0	NA	NA	NA	NA	0
GERM_C25-TX_Q67	chrY	2720326	2720685	0	360	0	0	NA	NA	NA	NA	0
GERM_C25-TX_Q67	chrY	2833523	2833672	0	150	0	0	NA	NA	NA	NA	0
GERM_C25-TX_Q67	chrY	2834078	2834227	0	150	0	0	NA	NA	NA	NA	0
GERM_C25-TX_Q67	chrY	2835299	2835538	0	240	0	0	NA	NA	NA	NA	0
GERM_C25-TX_Q67	chrY	2837084	2837323	0	240	0	0	NA	NA	NA	NA	0
GERM_C25-TX_Q67	chrY	2838043	2838192	0	150	0	0	NA	NA	NA	NA	0
GERM_C25-TX_Q67	chrY	2839505	2839654	0	150	0	0	NA	NA	NA	NA	0
GERM_C25-TX_Q67	chrY	2840865	2841014	0	150	0	0	NA	NA	NA	NA	0
GERM_C25-TX_Q67	chrY	2841159	2841518	0	360	0	0	NA	NA	NA	NA	0
GERM_C25-TX_Q67	chrY	2865174	2865323	0	150	0	0	NA	NA	NA	NA	0
GERM_C25-TX_Q67	chrY	2910110	2910229	0	120	0	0	NA	NA	NA	NA	0
GERM_C25-TX_Q67	chrY	3776669	3776788	0	120	0	0	NA	NA	NA	NA	0
GERM_C25-TX_Q67	chrY	3778454	3778573	0	120	0	0	NA	NA	NA	NA	0
GERM_D22-CLL_D22	chr1	3216015	24575437	15037829	222272	0	2	0.0974	1.06984	1	1	67.6551
GERM_D22-CLL_D22	chr1	24612372	24614698	1136568	600	0	3	1.8595	3.62882	1	1	1894.28
GERM_D22-CLL_D22	chr1	24678726	25128912	368340	5010	0	3	0.1755	1.12936	1	1	73.521
GERM_D22-CLL_D22	chr1	25131206	25559869	196974	3900	0	3	0.4576	1.37326	0.999991	0.999992	50.5062
GERM_D22-CLL_D22	chr1	25825962	27042562	442682	5550	0	2	0.0093	1.00647	1	1	79.7625
GERM_D22-CLL_D22	chr1	28776201	28778840	194681	2640	0	3	0.191068	1.14161	0.999999	0.9999	73.7428
GERM_D22-CLL_D22	chr1	28779996	32472785	742896	11700	0	2	0.0093	1.00647	1	1	63.4954
GERM_D22-CLL_D22	chr1	32519501	32521060	318321	1560	0	3	0.258066	1.19587	1	0.9999	204.052
GERM_D22-CLL_D22	chr1	32545382	32547301	336527	1920	0	3	0.248317	1.18782	1	0.9999	175.274
GERM_D22-CLL_D22	chr1	32619122	36939302	7181401	119724	0	2	0.0093	1.00647	1	1	59.983
GERM_D22-CLL_D22	chr1	36957923	36958522	107015	600	0	1	-0.302899	0.810622	0.99996	0.9999	178.358
GERM_D22-CLL_D22	chr1	37035721	75214002	49920639	707309	0	2	0.0093	1.00647	1	1	70.5783
GERM_D22-CLL_D22	chr1	75215567	75216646	104347	1080	0	1	-0.314938	0.803885	0.99994	0.9999	96.6176
GERM_D22-CLL_D22	chr1	75216781	85202325	9334344	153998	0	2	0.0093	1.00647	1	1	60.6134
GERM_D22-CLL_D22	chr1	85212603	85213442	230530	840	0	3	0.239588	1.18066	1	0.9999	274.44
GERM_D22-CLL_D22	chr1	85246916	110954783	30144425	389752	0	2	0.0093	1.00647	1	1	77.3426
GERM_D22-CLL_D22	chr1	111859130	111863689	351594	4560	0	3	0.32921	1.25632	1	0.9999	77.1039
GERM_D22-CLL_D22	chr1	115685087	121562245	3881708	61281	0	2	0.0093	1.00647	1	1	63.3428
GERM_D22-CLL_D22	chr1	121564458	125395168	372420	5370	0	3	0.2982	1.22961	1	1	69.352
GERM_D22-CLL_D22	chr1	125397049	161971608	44787594	703378	0	2	0.0093	1.00647	1	1	63.675
GERM_D22-CLL_D22	chr1	161971890	161973329	128305	1440	0	1	-0.387974	0.764202	0.999999	0.9999	89.1007
GERM_D22-CLL_D22	chr1	161991966	195176640	45538941	689463	0	2	0.0093	1.00647	1	1	66.0499
GERM_D22-CLL_D22	chr2	3118514	3118663	599	150	0	NA	1.30431	2.46965	NA	NA	3.99333
GERM_D22-CLL_D22	chr2	3118804	3118953	280	150	0	0	#NAME?	0	NA	NA	1.86667
GERM_D22-CLL_D22	chr2	3178229	36528466	53187464	939576	0	2	-0.0126	0.991304	1	1	56.6079
GERM_D22-CLL_D22	chr2	36568584	36569543	156132	960	0	3	0.198873	1.1478	0.999957	0.9999	162.637
GERM_D22-CLL_D22	chr2	36640028	36640987	172431	960	0	3	0.193843	1.14381	0.999992	0.9999	179.616
GERM_D22-CLL_D22	chr2	36687988	36688947	173664	960	0	2	-0.0126	0.991304	1	1	180.9
GERM_D22-CLL_D22	chr2	36734312	36735271	157300	960	0	3	0.252988	1.19167	0.999961	0.9999	163.854
GERM_D22-CLL_D22	chr2	36786517	39063428	4961416	68028	0	2	-0.0126	0.991304	1	1	72.932
GERM_D22-CLL_D22	chr2	39074963	39099484	91462	1080	0	3	0.2862	1.21942	0.998233	0.998356	84.687
GERM_D22-CLL_D22	chr2	39102270	39133019	187304	1590	0	2	-0.0126	0.991304	1	1	117.801
GERM_D22-CLL_D22	chr2	39189921	40882323	659373	10350	0	3	0.2072	1.15445	1	1	63.7075
GERM_D22-CLL_D22	chr2	40886580	41188994	252527	4380	0	3	0.4192	1.33719	0.999999	0.999999	57.6546
GERM_D22-CLL_D22	chr2	41193488	65363959	16120139	222868	0	2	-0.0126	0.991304	1	1	72.3304
GERM_D22-CLL_D22	chr2	65460547	65461746	163737	1200	0	3	0.268987	1.20496	0.99998	0.9999	136.447
GERM_D22-CLL_D22	chr2	65464670	65752178	1049582	13800	0	2	-0.0126	0.991304	1	1	76.0567
GERM_D22-CLL_D22	chr2	65763601	65764680	148345	1080	0	3	0.209895	1.1566	0.999907	0.9999	137.356
GERM_D22-CLL_D22	chr2	65853226	66256583	591598	10944	0	2	-0.0126	0.991304	1	1	54.0568
GERM_D22-CLL_D22	chr2	66272873	66274072	173894	1200	0	3	0.201908	1.15022	0.999993	0.9999	144.912
GERM_D22-CLL_D22	chr2	66277517	67507232	1716386	23850	0	2	-0.0126	0.991304	1	1	71.9659
GERM_D22-CLL_D22	chr2	67507861	67517220	727460	9360	0	3	0.294681	1.22661	1	0.9999	77.7201
GERM_D22-CLL_D22	chr2	67519257	67526290	95201	1710	0	2	-0.0126	0.991304	1	1	55.6731
GERM_D22-CLL_D22	chr2	68117888	68120047	175638	2160	0	3	0.202737	1.15088	0.999994	0.9999	81.3139
GERM_D22-CLL_D22	chr2	68120289	69797194	4142770	57151	0	2	-0.0126	0.991304	1	1	72.4881
GERM_D22-CLL_D22	chr2	69823734	69825053	102894	1320	0	1	-0.22789	0.853883	0.999925	0.9999	77.95
GERM_D22-CLL_D22	chr2	69828802	76906572	19673936	252360	0	2	-0.0126	0.991304	1	1	77.9598
GERM_D22-CLL_D22	chr2	76907250	76910009	186702	2760	0	3	0.222995	1.16715	0.999998	0.9999	67.6457
GERM_D22-CLL_D22	chr2	76914140	82253645	5474770	73083	0	2	-0.0126	0.991304	1	1	74.9117
GERM_D22-CLL_D22	chr2	82256166	82259045	203879	2880	0	3	0.213431	1.15944	1	0.9999	70.7913
GERM_D22-CLL_D22	chr2	82259237	82950971	66313	1320	0	2	-0.0126	0.991304	1	1	50.2371
GERM_D22-CLL_D22	chr2	82976918	82979030	190279	2113	0	3	0.308022	1.23801	0.999999	0.9999	90.0516
GERM_D22-CLL_D22	chr2	82981404	82983803	180171	2400	0	3	0.271359	1.20694	0.999996	0.9999	75.0713
GERM_D22-CLL_D22	chr2	82984308	86538918	11650922	135761	0	2	-0.0126	0.991304	1	1	85.8194
GERM_D22-CLL_D22	chr2	86553171	86554130	155337	960	0	3	0.391489	1.31175	0.999953	0.9999	161.809
GERM_D22-CLL_D22	chr2	86593875	86594714	153645	840	0	3	0.279809	1.21403	0.999945	0.9999	182.911
GERM_D22-CLL_D22	chr2	86606618	87192586	2411182	25110	0	2	-0.0126	0.991304	1	1	96.0248
GERM_D22-CLL_D22	chr2	87212844	87213923	152277	1080	0	3	0.368243	1.29078	0.999937	0.9999	140.997
GERM_D22-CLL_D22	chr2	87251889	87435386	862796	8280	0	2	-0.0126	0.991304	1	1	104.202
GERM_D22-CLL_D22	chr2	87457159	87458118	157062	960	0	3	0.23837	1.17966	0.99996	0.9999	163.606
GERM_D22-CLL_D22	chr2	87489494	87545514	438276	5040	0	2	-0.0126	0.991304	1	1	86.9595
GERM_D22-CLL_D22	chr2	87575078	87576037	167744	960	0	3	0.321356	1.2495	0.999986	0.9999	174.733
GERM_D22-CLL_D22	chr2	87607382	88795324	5602479	55665	0	2	-0.0126	0.991304	1	1	100.646
GERM_D22-CLL_D22	chr2	88817157	88818116	147659	960	0	3	0.275635	1.21053	0.999901	0.9999	153.811
GERM_D22-CLL_D22	chr2	88831100	89014073	1292405	10590	0	2	-0.0126	0.991304	1	1	122.04
GERM_D22-CLL_D22	chr2	89023184	89024023	158263	840	0	3	0.243638	1.18397	0.999965	0.9999	188.408
GERM_D22-CLL_D22	chr2	89054476	89055435	127182	960	0	2	-0.0126	0.991304	1	1	132.481
GERM_D22-CLL_D22	chr2	89074141	89075100	178169	960	0	3	0.264764	1.20144	0.999995	0.9999	185.593
GERM_D22-CLL_D22	chr2	89096977	89157184	654166	4680	0	2	-0.0126	0.991304	1	1	139.779
GERM_D22-CLL_D22	chr2	89170262	89171221	156361	960	0	3	0.328396	1.25562	0.999958	0.9999	162.876
GERM_D22-CLL_D22	chr2	89193086	89610193	1592902	16447	0	2	-0.0126	0.991304	1	1	96.8506
GERM_D22-CLL_D22	chr2	89617248	89618207	166879	960	0	3	0.179092	1.13217	0.999985	0.9999	173.832
GERM_D22-CLL_D22	chr2	89629878	89657446	335835	2040	0	2	-0.0126	0.991304	1	1	164.625
GERM_D22-CLL_D22	chr2	89666866	89667945	173647	1080	0	3	0.179932	1.13283	0.999993	0.9999	160.784
GERM_D22-CLL_D22	chr2	89721157	89722116	169501	960	0	3	0.301487	1.23241	0.999989	0.9999	176.564
GERM_D22-CLL_D22	chr2	89751808	90022080	1453756	12780	0	2	-0.0126	0.991304	1	1	113.752
GERM_D22-CLL_D22	chr2	90036896	90037996	167383	1101	0	3	0.192045	1.14238	0.999986	0.9999	152.028
GERM_D22-CLL_D22	chr2	90051388	111307150	20869790	321247	0	2	-0.0126	0.991304	1	1	64.9649
GERM_D22-CLL_D22	chr2	111315420	111316499	226129	1080	0	3	0.222881	1.16706	1	0.9999	209.379
GERM_D22-CLL_D22	chr2	111328645	111329364	160344	720	0	3	0.372359	1.29447	0.999971	0.9999	222.7
GERM_D22-CLL_D22	chr2	111335137	111336096	202199	960	0	3	0.300365	1.23146	1	0.9999	210.624
GERM_D22-CLL_D22	chr2	111368585	111369664	230994	1080	0	3	0.293629	1.22572	1	0.9999	213.883
GERM_D22-CLL_D22	chr2	111378976	111420969	437204	2760	0	2	-0.0126	0.991304	1	1	158.407
GERM_D22-CLL_D22	chr2	111449120	111450079	207763	960	0	3	0.213331	1.15936	1	0.9999	216.42
GERM_D22-CLL_D22	chr2	111478703	111873863	1379217	12060	0	2	-0.0126	0.991304	1	1	114.363
GERM_D22-CLL_D22	chr2	111911979	111912938	149852	960	0	3	0.264923	1.20157	0.99992	0.9999	156.096
GERM_D22-CLL_D22	chr2	111944505	131076422	47051708	725796	0	2	-0.0126	0.991304	1	1	64.8277
GERM_D22-CLL_D22	chr2	131077892	131146984	262468	6381	0	1	-0.3401	0.789987	1	1	41.1327
GERM_D22-CLL_D22	chr2	131147102	170495429	49250309	864916	0	2	-0.0126	0.991304	1	1	56.9423
GERM_D22-CLL_D22	chr2	170496149	172042336	199673	4170	0	3	0.3097	1.23945	0.999992	0.999993	47.8832
GERM_D22-CLL_D22	chr2	172248842	181996446	13871166	248238	0	2	-0.0126	0.991304	1	1	55.8785
GERM_D22-CLL_D22	chr3	3508240	29583087	11320189	151379	0	2	0.0067	1.00465	1	1	74.7804
GERM_D22-CLL_D22	chr3	29648156	29987222	255944	4890	0	3	0.3192	1.24764	0.999999	1	52.3403
GERM_D22-CLL_D22	chr3	29993474	38977571	10705141	149074	0	2	0.0067	1.00465	1	1	71.8109
GERM_D22-CLL_D22	chr3	38979605	38984044	291623	4440	0	3	0.246809	1.18658	1	0.9999	65.6809
GERM_D22-CLL_D22	chr3	38991596	49753641	3104257	42783	0	2	0.0067	1.00465	1	1	72.5582
GERM_D22-CLL_D22	chr3	49754361	49756880	182784	2520	0	3	0.20286	1.15098	0.999997	0.9999	72.5333
GERM_D22-CLL_D22	chr3	50372244	64388691	13687474	190689	0	2	0.0067	1.00465	1	1	71.779
GERM_D22-CLL_D22	chr3	64388812	64389651	186649	840	0	3	0.262245	1.19934	0.999998	0.9999	222.201
GERM_D22-CLL_D22	chr3	64390888	64547476	1194341	5820	0	2	0.0067	1.00465	1	1	205.213
GERM_D22-CLL_D22	chr3	64555962	64556921	225216	960	0	3	0.345087	1.27023	1	0.9999	234.6
GERM_D22-CLL_D22	chr3	64559496	67601409	3029372	35592	0	2	0.0067	1.00465	1	1	85.1138
GERM_D22-CLL_D22	chr3	67602606	68065033	63777	1140	0	3	0.394	1.31403	0.99249	0.993028	55.9447
GERM_D22-CLL_D22	chr3	68408056	72966926	2691219	37088	0	2	0.0067	1.00465	1	1	72.5631
GERM_D22-CLL_D22	chr3	73048475	73051474	167174	3000	0	3	0.194742	1.14452	0.999986	0.9999	55.7247
GERM_D22-CLL_D22	chr3	73639859	92219778	26365116	430294	0	2	0.0067	1.00465	1	1	61.2723
GERM_D22-CLL_D22	chr3	92220056	92220775	267232	720	0	3	0.351366	1.27577	1	0.9999	371.156
GERM_D22-CLL_D22	chr3	92221632	92221871	139302	240	0	2	0.0067	1.00465	1	1	580.425
GERM_D22-CLL_D22	chr3	92253869	92254588	349686	720	0	3	0.235085	1.17698	1	0.9999	485.675
GERM_D22-CLL_D22	chr3	92254870	92255589	284090	720	0	3	0.290278	1.22288	1	0.9999	394.569
GERM_D22-CLL_D22	chr3	92288557	93728048	5026207	50291	0	2	0.0067	1.00465	1	1	99.9425
GERM_D22-CLL_D22	chr3	93772970	93774049	167257	1080	0	3	0.229555	1.17247	0.999986	0.9999	154.868
GERM_D22-CLL_D22	chr3	93796354	93797553	162315	1200	0	3	0.333697	1.26024	0.999976	0.9999	135.262
GERM_D22-CLL_D22	chr3	93825968	93827047	152726	1080	0	2	0.0067	1.00465	1	1	141.413
GERM_D22-CLL_D22	chr3	93909820	93910899	207542	1080	0	3	0.208686	1.15564	1	0.9999	192.169
GERM_D22-CLL_D22	chr3	93937622	93961342	310505	1920	0	2	0.0067	1.00465	1	1	161.721
GERM_D22-CLL_D22	chr3	94049005	94050204	241709	1200	0	3	0.219475	1.16431	1	0.9999	201.424
GERM_D22-CLL_D22	chr3	94175382	95010252	2958100	46483	0	2	0.0067	1.00465	1	1	63.6383
GERM_D22-CLL_D22	chr3	95010322	95012481	104112	2160	0	1	-0.327486	0.796924	0.999938	0.9999	48.2
GERM_D22-CLL_D22	chr3	95032779	114099881	35691970	521755	0	2	0.0067	1.00465	1	1	68.4075
GERM_D22-CLL_D22	chr3	114101386	114167594	296148	5223	0	3	0.4157	1.33395	1	1	56.7007
GERM_D22-CLL_D22	chr3	114173316	154748770	37386931	507729	0	2	0.0067	1.00465	1	1	73.6356
GERM_D22-CLL_D22	chr3	154764320	154767799	188495	3480	0	3	0.288477	1.22135	0.999998	0.9999	54.1652
GERM_D22-CLL_D22	chr3	154786675	159934364	2809703	40165	0	2	0.0067	1.00465	1	1	69.954
GERM_D22-CLL_D22	chr4	3172063	16139288	10720946	131249	0	2	-0.0055	0.996195	1	1	81.684
GERM_D22-CLL_D22	chr4	16151875	19366605	439211	6625	0	3	0.3269	1.25432	1	1	66.296
GERM_D22-CLL_D22	chr4	19367696	26340987	3972246	57474	0	2	-0.0055	0.996195	1	1	69.1138
GERM_D22-CLL_D22	chr4	26368970	26370289	172021	1320	0	3	0.240029	1.18102	0.999991	0.9999	130.319
GERM_D22-CLL_D22	chr4	28813342	33945987	4233493	62103	0	2	-0.0055	0.996195	1	1	68.1689
GERM_D22-CLL_D22	chr4	33946229	33948868	185116	2640	0	3	0.188783	1.1398	0.999998	0.9999	70.1197
GERM_D22-CLL_D22	chr4	34025036	43977662	16993540	244295	0	2	-0.0055	0.996195	1	1	69.5616
GERM_D22-CLL_D22	chr4	43983544	43985463	133069	1920	0	1	-0.244876	0.843889	0.999999	0.9999	69.3068
GERM_D22-CLL_D22	chr4	44012777	46394775	3959024	66464	0	2	-0.0055	0.996195	1	1	59.5664
GERM_D22-CLL_D22	chr4	46395791	46396990	115868	1200	0	1	-0.252551	0.839411	0.99999	0.9999	96.5567
GERM_D22-CLL_D22	chr4	46400672	65581851	23329121	315186	0	2	-0.0055	0.996195	1	1	74.017
GERM_D22-CLL_D22	chr4	65613162	65616281	159618	3120	0	3	0.191247	1.14175	0.999969	0.9999	51.1596
GERM_D22-CLL_D22	chr4	65644667	66834096	195643	4020	0	2	-0.0055	0.996195	1	1	48.6674
GERM_D22-CLL_D22	chr4	66839214	66841493	163013	2280	0	3	0.278685	1.21309	0.999978	0.9999	71.4969
GERM_D22-CLL_D22	chr4	66924307	80850900	3977616	50169	0	2	-0.0055	0.996195	1	1	79.2843
GERM_D22-CLL_D22	chr4	80911304	80911423	2817	120	0	NA	-0.7238	0.6055	NA	NA	23.475
GERM_D22-CLL_D22	chr4	80911587	80911706	1707	120	0	NA	-0.7238	0.6055	NA	NA	14.225
GERM_D22-CLL_D22	chr4	80953510	89692215	11244302	122340	0	2	-0.0409	0.972048	1	1	91.9103
GERM_D22-CLL_D22	chr4	90223575	92191666	534620	5820	0	3	0.3121	1.24151	1	1	91.8591
GERM_D22-CLL_D22	chr4	93334796	99258599	6221322	87075	0	2	-0.0409	0.972048	1	1	71.4479
GERM_D22-CLL_D22	chr4	99272800	99275199	158897	2400	0	3	0.17215	1.12674	0.999967	0.9999	66.2071
GERM_D22-CLL_D22	chr4	99295880	100334560	830427	12723	0	2	-0.0409	0.972048	1	1	65.2697
GERM_D22-CLL_D22	chr4	100407756	100482887	159987	3090	0	3	0.4107	1.32933	0.999944	0.999948	51.7757
GERM_D22-CLL_D22	chr4	100486605	110213323	14514892	220765	0	2	-0.0409	0.972048	1	1	65.7482
GERM_D22-CLL_D22	chr4	110226506	114907785	4162430	45564	0	3	0.2532	1.19185	1	1	91.3535
GERM_D22-CLL_D22	chr4	114907995	127235072	30793638	478849	0	2	-0.0409	0.972048	1	1	64.3076
GERM_D22-CLL_D22	chr4	127235336	128197418	319373	8400	0	3	0.297	1.22859	1	1	38.0206
GERM_D22-CLL_D22	chr4	128209700	141473307	27348213	583014	0	2	-0.0409	0.972048	1	1	46.9083
GERM_D22-CLL_D22	chr4	141473566	141476325	115751	2760	0	1	-0.247361	0.842436	0.99999	0.9999	41.9388
GERM_D22-CLL_D22	chr4	141476559	144066048	6010564	72213	0	2	-0.0409	0.972048	1	1	83.2338
GERM_D22-CLL_D22	chr4	144066510	144067192	151279	683	0	3	0.28224	1.21608	0.99993	0.9999	221.492
GERM_D22-CLL_D22	chr4	144068045	144068404	56016	360	0	2	-0.0409	0.972048	1	1	155.6
GERM_D22-CLL_D22	chr4	144107258	144107977	154070	720	0	3	0.266034	1.2025	0.999947	0.9999	213.986
GERM_D22-CLL_D22	chr4	144157850	145899237	5470930	52084	0	2	-0.0409	0.972048	1	1	105.041
GERM_D22-CLL_D22	chr4	146068117	146068777	232976	661	0	3	0.262289	1.19938	1	0.9999	352.46
GERM_D22-CLL_D22	chr4	146099718	146463608	802131	1824	0	2	-0.0409	0.972048	1	1	439.765
GERM_D22-CLL_D22	chr4	146464468	146464617	153175	150	0	3	0.195496	1.14512	0.999942	0.9999	1021.17
GERM_D22-CLL_D22	chr4	146465925	147176929	1203869	1906	0	2	-0.0409	0.972048	1	1	631.621
GERM_D22-CLL_D22	chr4	147178268	147178627	298574	360	0	3	0.269267	1.2052	1	0.9999	829.372
GERM_D22-CLL_D22	chr4	147324766	152136337	10736941	179840	0	2	-0.0409	0.972048	1	1	59.7027
GERM_D22-CLL_D22	chr4	152138375	152159911	44047	1620	0	1	-0.6935	0.618352	0.993208	0.992752	27.1895
GERM_D22-CLL_D22	chr4	152160088	156234111	8621356	190056	0	2	-0.0409	0.972048	1	1	45.3622
GERM_D22-CLL_D22	chr4	156234646	156234765	0	120	0	0	NA	NA	NA	NA	0
GERM_D22-CLL_D22	chr5	3000101	5742926	4505421	59836	0	2	-0.024	0.983502	1	1	75.2962
GERM_D22-CLL_D22	chr5	6768994	6772713	300140	3720	0	3	0.229205	1.17219	1	0.9999	80.6828
GERM_D22-CLL_D22	chr5	6778379	14678042	5794662	72168	0	2	-0.024	0.983502	1	1	80.2941
GERM_D22-CLL_D22	chr5	14678262	14682434	264141	4173	0	3	0.245263	1.18531	1	0.9999	63.2976
GERM_D22-CLL_D22	chr5	14712367	14935799	2129487	7560	0	2	-0.024	0.983502	1	1	281.678
GERM_D22-CLL_D22	chr5	14937050	14937289	179636	240	0	3	0.186853	1.13828	0.999996	0.9999	748.483
GERM_D22-CLL_D22	chr5	14938217	15029474	1912174	1440	0	2	-0.024	0.983502	1	1	1327.9
GERM_D22-CLL_D22	chr5	15030143	15030382	163869	240	0	3	0.234275	1.17632	0.99998	0.9999	682.788
GERM_D22-CLL_D22	chr5	15031054	33027227	31987303	412703	0	2	-0.024	0.983502	1	1	77.5068
GERM_D22-CLL_D22	chr5	33075995	33076474	101754	480	0	1	-0.252167	0.839635	0.999911	0.9999	211.988
GERM_D22-CLL_D22	chr5	33104404	68166300	27642861	443945	0	2	-0.024	0.983502	1	1	62.2664
GERM_D22-CLL_D22	chr5	69110325	71700114	852359	13590	0	3	0.2237	1.16772	1	1	62.7196
GERM_D22-CLL_D22	chr5	71700244	151651168	135132716	2085980	0	2	-0.024	0.983502	1	1	64.7814
GERM_D22-CLL_D22	chr6	3372513	13871542	7504782	105299	0	2	0.0259	1.01811	1	1	71.2712
GERM_D22-CLL_D22	chr6	14717592	14719991	171538	2400	0	3	0.340549	1.26624	0.999991	0.9999	71.4742
GERM_D22-CLL_D22	chr6	14721796	22994600	3652414	53700	0	2	0.0259	1.01811	1	1	68.0152
GERM_D22-CLL_D22	chr6	22999189	23002068	225578	2880	0	3	0.217306	1.16256	1	0.9999	78.3257
GERM_D22-CLL_D22	chr6	23002306	38748054	17170980	280839	0	2	0.0259	1.01811	1	1	61.1417
GERM_D22-CLL_D22	chr6	38818168	38819367	103206	1200	0	1	-0.244085	0.844351	0.999928	0.9999	86.005
GERM_D22-CLL_D22	chr6	38875718	41141688	4480454	62508	0	2	0.0259	1.01811	1	1	71.6781
GERM_D22-CLL_D22	chr6	41151725	41543560	1683173	16963	0	3	0.3869	1.30758	1	1	99.2261
GERM_D22-CLL_D22	chr6	41543766	42360760	2505522	37105	0	2	0.0259	1.01811	1	1	67.5252
GERM_D22-CLL_D22	chr6	42360959	42364355	74612	1650	0	3	0.2349	1.17683	0.995761	0.996061	45.2194
GERM_D22-CLL_D22	chr6	42364480	42366216	58377	1320	0	1	-0.2536	0.838801	0.99773	0.997581	44.225
GERM_D22-CLL_D22	chr6	42367546	43116700	2389893	28200	0	2	0.0259	1.01811	1	1	84.748
GERM_D22-CLL_D22	chr6	43153304	43154263	173330	960	0	3	0.21794	1.16307	0.999992	0.9999	180.552
GERM_D22-CLL_D22	chr6	43167046	43202595	287845	3000	0	2	0.0259	1.01811	1	1	95.9483
GERM_D22-CLL_D22	chr6	43216886	43217965	167460	1080	0	3	0.209315	1.15614	0.999986	0.9999	155.056
GERM_D22-CLL_D22	chr6	43235583	46484148	874498	13495	0	2	0.0259	1.01811	1	1	64.8016
GERM_D22-CLL_D22	chr6	46529292	46530731	233094	1440	0	3	0.198092	1.14718	1	0.9999	161.871
GERM_D22-CLL_D22	chr6	46759698	61312232	19724330	275686	0	2	0.0259	1.01811	1	1	71.5464
GERM_D22-CLL_D22	chr6	61313623	65075075	547097	9810	0	3	0.3085	1.23842	1	1	55.7693
GERM_D22-CLL_D22	chr6	65083783	67896672	3818082	35723	0	2	0.0259	1.01811	1	1	106.88
GERM_D22-CLL_D22	chr6	67913510	70723017	8000428	48602	0	1	-0.7976	0.575305	1	1	164.611
GERM_D22-CLL_D22	chr6	70723169	73469584	6131024	99063	0	2	-0.0058	0.995988	1	1	61.8902
GERM_D22-CLL_D22	chr6	75970211	81936082	993402	16650	0	3	0.3178	1.24643	1	1	59.6638
GERM_D22-CLL_D22	chr6	81939446	89674819	14438453	254028	0	2	-0.0058	0.995988	1	1	56.838
GERM_D22-CLL_D22	chr6	89714189	89715148	158602	960	0	3	0.181217	1.13384	0.999966	0.9999	165.21
GERM_D22-CLL_D22	chr6	89746466	89977114	1135212	6720	0	2	-0.0058	0.995988	1	1	168.93
GERM_D22-CLL_D22	chr6	90021874	90022833	187405	960	0	3	0.226807	1.17024	0.999998	0.9999	195.214
GERM_D22-CLL_D22	chr6	90035907	90036866	211817	960	0	3	0.217779	1.16294	1	0.9999	220.643
GERM_D22-CLL_D22	chr6	90072072	90073031	173461	960	0	2	-0.0058	0.995988	1	1	180.689
GERM_D22-CLL_D22	chr6	90107261	90108220	152555	960	0	3	0.22123	1.16573	0.999938	0.9999	158.911
GERM_D22-CLL_D22	chr6	90129065	90130694	222915	1440	0	2	-0.0058	0.995988	1	1	154.802
GERM_D22-CLL_D22	chr6	90178700	90179659	165945	960	0	3	0.2205	1.16514	0.999984	0.9999	172.859
GERM_D22-CLL_D22	chr6	90202756	101153276	8141422	148404	0	2	-0.0058	0.995988	1	1	54.8599
GERM_D22-CLL_D22	chr6	101154154	106489810	1209980	18692	0	3	0.2864	1.21959	1	1	64.7325
GERM_D22-CLL_D22	chr6	106506099	131690077	48098167	677831	0	2	-0.0058	0.995988	1	1	70.9589
GERM_D22-CLL_D22	chr6	132114530	132115826	242280	1297	0	3	0.215879	1.16141	1	0.9999	186.8
GERM_D22-CLL_D22	chr6	132116500	149556713	20112935	289421	0	2	-0.0058	0.995988	1	1	69.4937
GERM_D22-CLL_D22	chr7	3108994	3110193	85431	1200	0	2	-0.0327	0.977589	1	1	71.1925
GERM_D22-CLL_D22	chr7	3110206	3111986	157361	1781	0	3	0.206678	1.15403	0.999962	0.9999	88.3554
GERM_D22-CLL_D22	chr7	3156013	4753645	8858484	104592	0	2	-0.0327	0.977589	1	1	84.6956
GERM_D22-CLL_D22	chr7	4757423	4758862	120883	1440	0	1	-0.251951	0.83976	0.999995	0.9999	83.9465
GERM_D22-CLL_D22	chr7	4759001	8383260	15451490	117002	0	2	-0.0327	0.977589	1	1	132.062
GERM_D22-CLL_D22	chr7	8471442	8472041	191600	600	0	3	0.203305	1.15133	0.999999	0.9999	319.333
GERM_D22-CLL_D22	chr7	8472162	8931424	2162386	7470	0	2	-0.0327	0.977589	1	1	289.476
GERM_D22-CLL_D22	chr7	9014737	9015696	308699	960	0	3	0.263361	1.20027	1	0.9999	321.561
GERM_D22-CLL_D22	chr7	9017772	9223560	2132079	6870	0	2	-0.0327	0.977589	1	1	310.346
GERM_D22-CLL_D22	chr7	9326011	9326970	325083	960	0	3	0.24143	1.18216	1	0.9999	338.628
GERM_D22-CLL_D22	chr7	9494073	9763412	319098	1355	0	2	-0.0327	0.977589	1	1	235.497
GERM_D22-CLL_D22	chr7	9764768	9765608	221364	841	0	3	0.291453	1.22387	1	0.9999	263.215
GERM_D22-CLL_D22	chr7	9767418	9984838	2266505	8017	0	2	-0.0327	0.977589	1	1	282.712
GERM_D22-CLL_D22	chr7	9986247	9987086	250091	840	0	3	0.220493	1.16513	1	0.9999	297.727
GERM_D22-CLL_D22	chr7	9988822	11006982	3369079	23100	0	2	-0.0327	0.977589	1	1	145.848
GERM_D22-CLL_D22	chr7	11008726	11010042	286627	1317	0	3	0.267091	1.20338	1	0.9999	217.636
GERM_D22-CLL_D22	chr7	11161873	11163189	251183	1317	0	3	0.241169	1.18195	1	0.9999	190.724
GERM_D22-CLL_D22	chr7	11164921	11188700	234187	1791	0	2	-0.0327	0.977589	1	1	130.758
GERM_D22-CLL_D22	chr7	11306377	11307691	254717	1315	0	3	0.276397	1.21117	1	0.9999	193.701
GERM_D22-CLL_D22	chr7	11309420	20474261	25792554	327122	0	2	-0.0327	0.977589	1	1	78.8469
GERM_D22-CLL_D22	chr7	20474382	20474981	221692	600	0	3	0.251472	1.19042	1	0.9999	369.487
GERM_D22-CLL_D22	chr7	20724906	21273119	728191	3480	0	2	-0.0327	0.977589	1	1	209.25
GERM_D22-CLL_D22	chr7	21318922	21319881	207851	960	0	3	0.230278	1.17306	1	0.9999	216.511
GERM_D22-CLL_D22	chr7	21392915	21473656	559349	2640	0	2	-0.0327	0.977589	1	1	211.875
GERM_D22-CLL_D22	chr7	21545150	21546109	275103	960	0	3	0.254047	1.19255	1	0.9999	286.566
GERM_D22-CLL_D22	chr7	21614058	26382483	12385526	169929	0	2	-0.0327	0.977589	1	1	72.8865
GERM_D22-CLL_D22	chr7	26384250	26385929	164968	1680	0	3	0.352193	1.2765	0.999982	0.9999	98.1952
GERM_D22-CLL_D22	chr7	26393923	26551126	527682	4350	0	2	-0.0327	0.977589	1	1	121.306
GERM_D22-CLL_D22	chr7	26557180	26558859	181381	1680	0	3	0.182014	1.13447	0.999997	0.9999	107.965
GERM_D22-CLL_D22	chr7	26560637	40987768	27513834	480643	0	2	-0.0327	0.977589	1	1	57.2438
GERM_D22-CLL_D22	chr7	40992898	40994817	165563	1920	0	3	0.265679	1.2022	0.999983	0.9999	86.2307
GERM_D22-CLL_D22	chr7	41032790	41727252	1755115	11627	0	2	-0.0327	0.977589	1	1	150.952
GERM_D22-CLL_D22	chr7	41836865	41837824	175008	960	0	3	0.187253	1.13859	0.999993	0.9999	182.3
GERM_D22-CLL_D22	chr7	41860403	41872685	254730	1830	0	2	-0.0327	0.977589	1	1	139.197
GERM_D22-CLL_D22	chr7	42011780	42012739	190348	960	0	3	0.229737	1.17262	0.999999	0.9999	198.279
GERM_D22-CLL_D22	chr7	42020806	42043871	127894	1080	0	2	-0.0327	0.977589	1	1	118.42
GERM_D22-CLL_D22	chr7	42045662	42046501	157798	840	0	3	0.192087	1.14242	0.999963	0.9999	187.855
GERM_D22-CLL_D22	chr7	42046781	42135899	271906	2400	0	2	-0.0327	0.977589	1	1	113.294
GERM_D22-CLL_D22	chr7	42136259	42137098	153483	840	0	3	0.303303	1.23397	0.999944	0.9999	182.718
GERM_D22-CLL_D22	chr7	42140892	42142371	59569	480	0	2	-0.0327	0.977589	1	1	124.102
GERM_D22-CLL_D22	chr7	42194843	42195682	187305	840	0	3	0.222262	1.16656	0.999998	0.9999	222.982
GERM_D22-CLL_D22	chr7	42260037	42266164	68659	600	0	2	-0.0327	0.977589	1	1	114.432
GERM_D22-CLL_D22	chr7	42266449	42267288	159792	840	0	3	0.250795	1.18986	0.99997	0.9999	190.229
GERM_D22-CLL_D22	chr7	42275325	42276789	63901	480	0	2	-0.0327	0.977589	1	1	133.127
GERM_D22-CLL_D22	chr7	42299806	42300765	192541	960	0	3	0.190506	1.14116	0.999999	0.9999	200.564
GERM_D22-CLL_D22	chr7	42430058	42793511	814678	4590	0	2	-0.0327	0.977589	1	1	177.49
GERM_D22-CLL_D22	chr7	42903355	42904074	166118	720	0	3	0.270585	1.2063	0.999984	0.9999	230.719
GERM_D22-CLL_D22	chr7	42925107	72259570	35346733	598633	0	2	-0.0327	0.977589	1	1	59.0457
GERM_D22-CLL_D22	chr7	72672778	72674338	171911	1561	0	3	0.280373	1.21451	0.999991	0.9999	110.129
GERM_D22-CLL_D22	chr7	73375791	85150749	15371898	260697	0	2	-0.0327	0.977589	1	1	58.9646
GERM_D22-CLL_D22	chr7	85151426	85152265	194784	840	0	3	0.238933	1.18012	0.999999	0.9999	231.886
GERM_D22-CLL_D22	chr7	85152574	85232591	382344	2040	0	2	-0.0327	0.977589	1	1	187.424
GERM_D22-CLL_D22	chr7	85233242	89848035	7952437	71790	0	3	0.2409	1.18173	1	1	110.774
GERM_D22-CLL_D22	chr7	89848559	90470980	1839885	23418	0	2	-0.0327	0.977589	1	1	78.5671
GERM_D22-CLL_D22	chr7	90472538	92572648	417462	6060	0	3	0.223	1.16716	1	1	68.8881
GERM_D22-CLL_D22	chr7	92574552	103042499	18384746	296882	0	2	-0.0327	0.977589	1	1	61.9261
GERM_D22-CLL_D22	chr7	103051239	103052318	197754	1080	0	3	0.286944	1.22005	0.999999	0.9999	183.106
GERM_D22-CLL_D22	chr7	103085459	107903664	25150963	249581	0	2	-0.0327	0.977589	1	1	100.773
GERM_D22-CLL_D22	chr7	107933508	107934467	152415	960	0	3	0.274535	1.2096	0.999938	0.9999	158.766
GERM_D22-CLL_D22	chr7	107954629	107955588	119157	960	0	2	-0.0327	0.977589	1	1	124.122
GERM_D22-CLL_D22	chr7	107967385	107968344	154741	960	0	3	0.316657	1.24544	0.99995	0.9999	161.189
GERM_D22-CLL_D22	chr7	107990353	107991192	142168	840	0	2	-0.0327	0.977589	1	1	169.248
GERM_D22-CLL_D22	chr7	108031389	108032348	176343	960	0	3	0.180218	1.13306	0.999994	0.9999	183.691
GERM_D22-CLL_D22	chr7	108054935	108081744	276121	3120	0	2	-0.0327	0.977589	1	1	88.5003
GERM_D22-CLL_D22	chr7	108094542	108095621	197394	1080	0	3	0.229672	1.17257	0.999999	0.9999	182.772
GERM_D22-CLL_D22	chr7	108103287	108104366	219390	1080	0	3	0.282439	1.21625	1	0.9999	203.139
GERM_D22-CLL_D22	chr7	108124238	108125317	190293	1080	0	3	0.241965	1.1826	0.999999	0.9999	176.197
GERM_D22-CLL_D22	chr7	108158914	108212534	518781	2760	0	2	-0.0327	0.977589	1	1	187.964
GERM_D22-CLL_D22	chr7	108255184	108256143	180337	960	0	3	0.19176	1.14216	0.999996	0.9999	187.851
GERM_D22-CLL_D22	chr7	108286154	108317841	231072	1680	0	2	-0.0327	0.977589	1	1	137.543
GERM_D22-CLL_D22	chr7	108322722	108323681	182830	960	0	3	0.26156	1.19877	0.999997	0.9999	190.448
GERM_D22-CLL_D22	chr7	108346027	108346986	188270	960	0	3	0.237365	1.17884	0.999998	0.9999	196.115
GERM_D22-CLL_D22	chr7	108367484	108368443	210834	960	0	3	0.243464	1.18383	1	0.9999	219.619
GERM_D22-CLL_D22	chr7	108395301	108396140	157001	840	0	3	0.197751	1.14691	0.99996	0.9999	186.906
GERM_D22-CLL_D22	chr7	108422565	127540968	35638295	560118	0	2	-0.0327	0.977589	1	1	63.6264
GERM_D22-CLL_D22	chr7	127541194	127542753	106438	1560	0	1	-0.318135	0.802106	0.999956	0.9999	68.2295
GERM_D22-CLL_D22	chr7	127549092	145323869	38205211	590248	0	2	-0.0327	0.977589	1	1	64.7274
GERM_D22-CLL_D22	chr8	3153903	40825249	39535769	576037	0	2	-0.0328	0.977521	1	1	68.6341
GERM_D22-CLL_D22	chr8	40825447	40826886	215155	1440	0	3	0.194357	1.14421	1	0.9999	149.413
GERM_D22-CLL_D22	chr8	40898875	41416989	1635703	23609	0	2	-0.0328	0.977521	1	1	69.283
GERM_D22-CLL_D22	chr8	42081444	42083123	164144	1680	0	3	0.241685	1.18237	0.99998	0.9999	97.7048
GERM_D22-CLL_D22	chr8	43130119	43296545	283073	4500	0	2	-0.0328	0.977521	1	1	62.9051
GERM_D22-CLL_D22	chr8	43519852	43522131	461508	2280	0	3	0.244291	1.18451	1	0.9999	202.416
GERM_D22-CLL_D22	chr8	43568343	43652733	1388443	6840	0	2	-0.0328	0.977521	1	1	202.989
GERM_D22-CLL_D22	chr8	43673811	43676090	456688	2280	0	3	0.24504	1.18513	1	0.9999	200.302
GERM_D22-CLL_D22	chr8	44950167	45018059	336987	5190	0	2	-0.0328	0.977521	1	1	64.9301
GERM_D22-CLL_D22	chr8	45022797	45026876	252778	4080	0	3	0.244298	1.18452	1	0.9999	61.9554
GERM_D22-CLL_D22	chr8	45027462	55058972	7338400	110390	0	2	-0.0328	0.977521	1	1	66.477
GERM_D22-CLL_D22	chr8	55122708	55123307	246634	600	0	3	0.201502	1.14989	1	0.9999	411.057
GERM_D22-CLL_D22	chr8	55512121	55512720	31588	600	0	2	-0.0328	0.977521	1	1	52.6467
GERM_D22-CLL_D22	chr8	55871073	55873592	204060	2520	0	3	0.282845	1.21659	1	0.9999	80.9762
GERM_D22-CLL_D22	chr8	55940795	75058516	19302024	365531	0	2	-0.0328	0.977521	1	1	52.8054
GERM_D22-CLL_D22	chr8	75058769	75064490	60466	690	0	1	-0.5108	0.701833	0.998061	0.997935	87.6319
GERM_D22-CLL_D22	chr8	75067461	129183672	71566856	1256488	0	2	-0.0328	0.977521	1	1	56.9579
GERM_D22-CLL_D22	chr9	3133885	38048363	39052033	599038	0	2	-0.014	0.990343	1	1	65.1912
GERM_D22-CLL_D22	chr9	38061297	38062256	180805	960	0	3	0.19962	1.1484	0.999996	0.9999	188.339
GERM_D22-CLL_D22	chr9	38063072	38115442	351691	2220	0	2	-0.014	0.990343	1	1	158.419
GERM_D22-CLL_D22	chr9	38115779	38116738	177011	960	0	3	0.288991	1.22179	0.999995	0.9999	184.386
GERM_D22-CLL_D22	chr9	38143129	39078748	4779199	45930	0	2	-0.014	0.990343	1	1	104.054
GERM_D22-CLL_D22	chr9	39144047	39145126	168436	1080	0	3	0.231083	1.17372	0.999987	0.9999	155.959
GERM_D22-CLL_D22	chr9	39184172	39319668	684966	5040	0	2	-0.014	0.990343	1	1	135.906
GERM_D22-CLL_D22	chr9	39393785	39394744	165859	960	0	3	0.216987	1.1623	0.999984	0.9999	172.77
GERM_D22-CLL_D22	chr9	39426117	73812417	61429027	963872	0	2	-0.014	0.990343	1	1	63.7315
GERM_D22-CLL_D22	chr9	73812902	124127194	81175646	1246806	0	3	0.5206	1.43455	1	1	65.1069
GERM_D22-CLL_D22	chr10	3120192	7211748	4903678	79968	0	2	-0.0213	0.985344	1	1	61.3205
GERM_D22-CLL_D22	chr10	7590032	7668182	242282	3960	0	1	-0.3348	0.792894	1	1	61.1823
GERM_D22-CLL_D22	chr10	7669501	23111739	13089364	191598	0	2	-0.0213	0.985344	1	1	68.3168
GERM_D22-CLL_D22	chr10	23113877	23323123	184059	2790	0	3	0.3221	1.25015	0.999983	0.999984	65.971
GERM_D22-CLL_D22	chr10	23785182	24301666	3138463	27618	0	2	-0.0213	0.985344	1	1	113.638
GERM_D22-CLL_D22	chr10	24595667	24652919	157630	2850	0	1	-0.2969	0.814	0.999998	0.999998	55.3088
GERM_D22-CLL_D22	chr10	24653956	30594210	5002718	72990	0	2	-0.0213	0.985344	1	1	68.5398
GERM_D22-CLL_D22	chr10	30597712	30618396	61296	1200	0	1	-0.3981	0.758857	0.998179	0.99806	51.08
GERM_D22-CLL_D22	chr10	30636457	34608584	3258217	47130	0	2	-0.0213	0.985344	1	1	69.1325
GERM_D22-CLL_D22	chr10	35710517	35711596	162944	1080	0	3	0.204552	1.15233	0.999978	0.9999	150.874
GERM_D22-CLL_D22	chr10	36828666	56390463	15561581	222662	0	2	-0.0213	0.985344	1	1	69.8888
GERM_D22-CLL_D22	chr10	56656154	56656993	163897	840	0	3	0.177561	1.13097	0.99998	0.9999	195.115
GERM_D22-CLL_D22	chr10	56745304	63504145	15083350	201366	0	2	-0.0213	0.985344	1	1	74.9051
GERM_D22-CLL_D22	chr10	63537497	67013817	364070	6120	0	3	0.2709	1.20656	1	1	59.4886
GERM_D22-CLL_D22	chr10	67014854	112458691	56505335	984124	0	2	-0.0213	0.985344	1	1	57.4169
GERM_D22-CLL_D22	chr10	112461908	114588542	219889	3600	0	3	0.3309	1.2578	0.999997	0.999997	61.0803
GERM_D22-CLL_D22	chr10	114592009	129351516	27871269	418094	0	2	-0.0213	0.985344	1	1	66.6627
GERM_D22-CLL_D22	chr10	129387574	129388653	189616	1080	0	3	0.186492	1.13799	0.999999	0.9999	175.57
GERM_D22-CLL_D22	chr10	129436803	129723601	1775225	15510	0	2	-0.0213	0.985344	1	1	114.457
GERM_D22-CLL_D22	chr10	129738085	129738924	151757	840	0	3	0.218065	1.16317	0.999933	0.9999	180.663
GERM_D22-CLL_D22	chr10	129754500	130497395	5461061	33840	0	2	-0.0213	0.985344	1	1	161.379
GERM_D22-CLL_D22	chr11	3131883	3140244	412479	2266	0	2	-0.0623	0.957736	1	1	182.03
GERM_D22-CLL_D22	chr11	3142269	3142418	207099	150	0	3	0.246818	1.18659	1	0.9999	1380.66
GERM_D22-CLL_D22	chr11	3143208	16951152	16888530	271240	0	2	-0.0623	0.957736	1	1	62.2642
GERM_D22-CLL_D22	chr11	16953348	17266732	601151	7830	0	1	-0.3409	0.789549	1	1	76.7754
GERM_D22-CLL_D22	chr11	17940168	19018285	451089	5880	0	2	-0.0623	0.957736	1	1	76.7158
GERM_D22-CLL_D22	chr11	19924853	20100937	301539	3510	0	1	-0.3182	0.80207	1	1	85.9085
GERM_D22-CLL_D22	chr11	20112768	40754117	18583705	264332	0	2	-0.0623	0.957736	1	1	70.3044
GERM_D22-CLL_D22	chr11	41912273	42320808	403392	6330	0	3	0.3012	1.23217	1	1	63.727
GERM_D22-CLL_D22	chr11	42421298	77499850	86381690	1334036	0	2	-0.0623	0.957736	1	1	64.7521
GERM_D22-CLL_D22	chr11	77500336	77506621	159448	3050	0	1	-0.4824	0.715786	0.999999	0.999998	52.278
GERM_D22-CLL_D22	chr11	77508231	110296671	84637542	1384147	0	2	-0.0623	0.957736	1	1	61.1478
GERM_D22-CLL_D22	chr11	110298016	110298255	9182	240	0	NA	0.5794	1.49423	NA	NA	38.2583
GERM_D22-CLL_D22	chr11	110299830	110300069	11744	240	0	NA	0.5794	1.49423	NA	NA	48.9333
GERM_D22-CLL_D22	chr11	110301362	110301601	12937	240	0	NA	0.5794	1.49423	NA	NA	53.9042
GERM_D22-CLL_D22	chr11	110301686	110301835	10071	150	0	NA	0.5794	1.49423	NA	NA	67.14
GERM_D22-CLL_D22	chr11	110302942	121148203	22566521	494498	0	2	-0.1047	0.929998	1	1	45.6352
GERM_D22-CLL_D22	chr11	121160302	121161981	103842	1680	0	1	-0.222841	0.856877	0.999935	0.9999	61.8107
GERM_D22-CLL_D22	chr11	121177750	121956726	2216816	32474	0	2	-0.1047	0.929998	1	1	68.2643
GERM_D22-CLL_D22	chr12	3235488	32200926	20952217	305817	0	2	-0.0243	0.983298	1	1	68.5123
GERM_D22-CLL_D22	chr12	32203969	32206008	113436	2040	0	1	-0.234672	0.849878	0.999985	0.9999	55.6059
GERM_D22-CLL_D22	chr12	32379109	40105120	4072828	57970	0	2	-0.0243	0.983298	1	1	70.2575
GERM_D22-CLL_D22	chr12	40124527	40180829	57593	1200	0	1	-0.3086	0.807425	0.997591	0.997433	47.9942
GERM_D22-CLL_D22	chr12	40185324	55492532	9306510	120712	0	2	-0.0243	0.983298	1	1	77.0968
GERM_D22-CLL_D22	chr12	55565280	55566719	104904	1440	0	1	-0.21735	0.860144	0.999945	0.9999	72.85
GERM_D22-CLL_D22	chr12	55599440	65227530	6012379	81529	0	2	-0.0243	0.983298	1	1	73.7453
GERM_D22-CLL_D22	chr12	66283675	67221065	276902	4920	0	3	0.2886	1.22145	1	1	56.2809
GERM_D22-CLL_D22	chr12	67510743	70042189	3770287	47160	0	2	-0.0243	0.983298	1	1	79.9467
GERM_D22-CLL_D22	chr12	70042479	70044278	129035	1800	0	1	-0.448769	0.732668	0.999999	0.9999	71.6861
GERM_D22-CLL_D22	chr12	70045092	81744007	16891387	263112	0	2	-0.0243	0.983298	1	1	64.1985
GERM_D22-CLL_D22	chr12	81772646	113429892	42537361	675047	0	1	-0.952	0.516915	1	1	63.0139
GERM_D22-CLL_D22	chr12	113430448	113430597	5314	150	0	0	#NAME?	0	NA	NA	35.4267
GERM_D22-CLL_D22	chr12	113448139	113448288	12874	150	0	0	#NAME?	0	NA	NA	85.8267
GERM_D22-CLL_D22	chr12	113450777	113450926	25012	150	0	NA	-7.55462	0.00531904	NA	NA	166.747
GERM_D22-CLL_D22	chr12	113456646	113456795	22383	150	0	0	#NAME?	0	NA	NA	149.22
GERM_D22-CLL_D22	chr12	113461295	113461444	24943	150	0	NA	-6.06974	0.0148876	NA	NA	166.287
GERM_D22-CLL_D22	chr12	113470620	113470769	19487	150	0	NA	-7.65785	0.00495175	NA	NA	129.913
GERM_D22-CLL_D22	chr12	113475326	113475475	25764	150	0	0	#NAME?	0	NA	NA	171.76
GERM_D22-CLL_D22	chr12	113482102	113482251	5885	150	0	NA	-4.96353	0.0320501	NA	NA	39.2333
GERM_D22-CLL_D22	chr12	113489531	113492050	343606	2520	0	1	-4.93599	0.0326677	1	0.9999	136.352
GERM_D22-CLL_D22	chr12	113525239	113525388	10611	150	0	NA	-4.78641	0.0362367	NA	NA	70.74
GERM_D22-CLL_D22	chr12	113527964	113528113	12396	150	0	NA	-5.54184	0.0214654	NA	NA	82.64
GERM_D22-CLL_D22	chr12	113543951	113546470	353525	2520	0	1	-4.90926	0.0332787	1	0.9999	140.288
GERM_D22-CLL_D22	chr12	113578477	113578836	39088	360	0	NA	-4.97996	0.0316871	NA	NA	108.578
GERM_D22-CLL_D22	chr12	113578907	114034271	2273248	13162	0	1	-4.0163	0.0617978	1	1	172.713
GERM_D22-CLL_D22	chr12	114048214	120018604	13582057	106104	0	1	-0.8209	0.566089	1	1	128.007
GERM_D22-CLL_D22	chr13	3538231	73332198	84373912	1094277	0	2	0.0012	1.00083	1	1	77.1047
GERM_D22-CLL_D22	chr13	73467330	73514565	189272	2640	0	1	-0.3576	0.780462	1	1	71.6939
GERM_D22-CLL_D22	chr13	73538478	89685194	10482819	155326	0	2	0.0012	1.00083	1	1	67.4891
GERM_D22-CLL_D22	chr13	89688253	89693532	405333	5280	0	3	0.25587	1.19406	1	0.9999	76.7676
GERM_D22-CLL_D22	chr13	89702857	119495481	34680295	452649	0	2	0.0012	1.00083	1	1	76.6163
GERM_D22-CLL_D22	chr14	3070074	50084735	52652532	701640	0	2	0.0087	1.00605	1	1	75.0421
GERM_D22-CLL_D22	chr14	50126543	50127622	181469	1080	0	3	0.190483	1.14115	0.999997	0.9999	168.027
GERM_D22-CLL_D22	chr14	50139450	53469836	16105181	155180	0	2	0.0087	1.00605	1	1	103.784
GERM_D22-CLL_D22	chr14	53469910	54185473	2182102	21600	0	3	0.4874	1.40192	1	1	101.023
GERM_D22-CLL_D22	chr14	54186076	55868523	9031973	170672	0	2	0.0087	1.00605	1	1	52.9201
GERM_D22-CLL_D22	chr14	55870104	55872983	145929	2880	0	1	-0.291703	0.816937	1	0.9999	50.6698
GERM_D22-CLL_D22	chr14	55882958	79452913	34281818	510352	0	2	0.0087	1.00605	1	1	67.1729
GERM_D22-CLL_D22	chr14	79453168	79454127	127979	960	0	1	-0.231842	0.851547	0.999999	0.9999	133.311
GERM_D22-CLL_D22	chr14	79461905	88123830	1864708	27076	0	2	0.0087	1.00605	1	1	68.8694
GERM_D22-CLL_D22	chr14	88466987	88469746	183744	2760	0	3	0.18677	1.13821	0.999997	0.9999	66.5739
GERM_D22-CLL_D22	chr14	88470804	89897001	36944	720	0	2	0.0087	1.00605	1	1	51.3111
GERM_D22-CLL_D22	chr14	89897041	89898480	215794	1440	0	3	0.235917	1.17766	1	0.9999	149.857
GERM_D22-CLL_D22	chr14	89899357	124676764	12849679	201837	0	2	0.0087	1.00605	1	1	63.6636
GERM_D22-CLL_D22	chr15	3274655	6663250	4012725	49401	0	3	0.6227	1.53975	1	1	81.2276
GERM_D22-CLL_D22	chr15	6708337	6708486	4241	150	0	NA	-0.2345	0.84998	NA	NA	28.2733
GERM_D22-CLL_D22	chr15	6708566	6708715	6680	150	0	NA	-0.2345	0.84998	NA	NA	44.5333
GERM_D22-CLL_D22	chr15	6735323	103565058	115184557	1915740	0	3	0.5537	1.46785	1	1	60.1254
GERM_D22-CLL_D22	chr16	3592388	3981695	1061056	17970	0	2	-0.0293	0.979896	1	1	59.046
GERM_D22-CLL_D22	chr16	3984943	3987222	124260	2280	0	1	-0.23231	0.851271	0.999997	0.9999	54.5
GERM_D22-CLL_D22	chr16	3987878	4213240	882310	16950	0	2	-0.0293	0.979896	1	1	52.0537
GERM_D22-CLL_D22	chr16	4230409	4231128	137189	720	0	1	-0.278257	0.824587	1	0.9999	190.54
GERM_D22-CLL_D22	chr16	4287893	23975042	33131862	535414	0	2	-0.0293	0.979896	1	1	61.8808
GERM_D22-CLL_D22	chr16	23977475	28398392	1498643	23700	0	3	0.1836	1.13571	1	1	63.2339
GERM_D22-CLL_D22	chr16	28444972	59284512	39055021	543755	0	2	-0.0293	0.979896	1	1	71.8247
GERM_D22-CLL_D22	chr16	59303132	59304091	154488	960	0	3	0.257016	1.195	0.999949	0.9999	160.925
GERM_D22-CLL_D22	chr16	59314170	81623456	6745036	98632	0	2	-0.0293	0.979896	1	1	68.3859
GERM_D22-CLL_D22	chr16	83371192	83371791	180284	600	0	3	0.224923	1.16871	0.999996	0.9999	300.473
GERM_D22-CLL_D22	chr16	84714114	90554655	4508443	73474	0	2	-0.0293	0.979896	1	1	61.3611
GERM_D22-CLL_D22	chr16	90719797	91931596	4289237	66592	0	1	-0.6372	0.64296	1	1	64.4107
GERM_D22-CLL_D22	chr16	92058368	92058517	1388	150	0	2	-0.0215	0.985208	1	1	9.25333
GERM_D22-CLL_D22	chr16	92077028	92079427	198160	2400	0	1	-0.300224	0.812126	1	0.9999	82.5667
GERM_D22-CLL_D22	chr16	92099543	98082498	7641226	121536	0	2	-0.0215	0.985208	1	1	62.8721
GERM_D22-CLL_D22	chr17	3077712	13356567	16572710	180660	0	2	-0.051	0.965267	1	1	91.7343
GERM_D22-CLL_D22	chr17	13359705	13359944	151780	240	0	3	0.225631	1.16929	0.999934	0.9999	632.417
GERM_D22-CLL_D22	chr17	13364154	18452357	10022991	97152	0	2	-0.051	0.965267	1	1	103.168
GERM_D22-CLL_D22	chr17	18582350	18583189	190297	840	0	3	0.320068	1.24839	0.999999	0.9999	226.544
GERM_D22-CLL_D22	chr17	18583782	18586494	117675	480	0	2	-0.051	0.965267	1	1	245.156
GERM_D22-CLL_D22	chr17	18597214	18598173	253974	960	0	3	0.203985	1.15188	1	0.9999	264.556
GERM_D22-CLL_D22	chr17	18914310	19069905	1107045	4800	0	2	-0.051	0.965267	1	1	230.634
GERM_D22-CLL_D22	chr17	19080367	19081326	241383	960	0	3	0.263269	1.2002	1	0.9999	251.441
GERM_D22-CLL_D22	chr17	19378573	19526096	847098	4200	0	2	-0.051	0.965267	1	1	201.69
GERM_D22-CLL_D22	chr17	19531128	19532087	249638	960	0	3	0.218566	1.16358	1	0.9999	260.04
GERM_D22-CLL_D22	chr17	19577219	19589155	87560	600	0	2	-0.051	0.965267	1	1	145.933
GERM_D22-CLL_D22	chr17	19589442	19590281	164817	840	0	3	0.250913	1.18996	0.999982	0.9999	196.211
GERM_D22-CLL_D22	chr17	19590948	19676937	403705	2040	0	2	-0.051	0.965267	1	1	197.895
GERM_D22-CLL_D22	chr17	19677213	19678052	178216	840	0	3	0.212572	1.15875	0.999995	0.9999	212.162
GERM_D22-CLL_D22	chr17	19678690	24572161	17750321	183795	0	2	-0.051	0.965267	1	1	96.5767
GERM_D22-CLL_D22	chr17	24572570	24576289	212230	3720	0	1	-0.267692	0.830647	1	0.9999	57.0511
GERM_D22-CLL_D22	chr17	24576392	33915431	29775135	548008	0	2	-0.051	0.965267	1	1	54.3334
GERM_D22-CLL_D22	chr17	33916843	33919362	109003	2520	0	1	-0.227851	0.853906	0.999971	0.9999	43.2552
GERM_D22-CLL_D22	chr17	33919616	35264155	12536832	219975	0	2	-0.051	0.965267	1	1	56.9921
GERM_D22-CLL_D22	chr17	35265739	35266098	121668	360	0	1	-0.288375	0.818824	0.999996	0.9999	337.967
GERM_D22-CLL_D22	chr17	35266125	35471142	2703358	12146	0	2	-0.051	0.965267	1	1	222.572
GERM_D22-CLL_D22	chr17	35473040	35473399	121778	360	0	1	-0.271327	0.828557	0.999996	0.9999	338.272
GERM_D22-CLL_D22	chr17	35473415	36040336	3725557	63403	0	2	-0.051	0.965267	1	1	58.7599
GERM_D22-CLL_D22	chr17	36040435	36040794	101143	360	0	1	-0.213386	0.86251	0.999902	0.9999	280.953
GERM_D22-CLL_D22	chr17	36041387	37590361	8700727	79645	0	2	-0.051	0.965267	1	1	109.244
GERM_D22-CLL_D22	chr17	37609758	37610717	187786	960	0	3	0.370795	1.29307	0.999998	0.9999	195.61
GERM_D22-CLL_D22	chr17	37623610	37673046	555218	3270	0	2	-0.051	0.965267	1	1	169.791
GERM_D22-CLL_D22	chr17	37700645	37701844	242683	1200	0	3	0.233443	1.17564	1	0.9999	202.236
GERM_D22-CLL_D22	chr17	37725955	37924510	1657972	9360	0	2	-0.051	0.965267	1	1	177.134
GERM_D22-CLL_D22	chr17	37951996	37953075	238422	1080	0	3	0.242255	1.18284	1	0.9999	220.761
GERM_D22-CLL_D22	chr17	38054555	58967529	29133253	498164	0	2	-0.051	0.965267	1	1	58.4812
GERM_D22-CLL_D22	chr17	58972905	58975304	192979	2400	0	3	0.198213	1.14728	0.999999	0.9999	80.4079
GERM_D22-CLL_D22	chr17	58987373	94835919	29186852	443828	0	2	-0.051	0.965267	1	1	65.7616
GERM_D22-CLL_D22	chr18	3122455	47306464	60218826	797705	0	2	0.0008	1.00055	1	1	75.4901
GERM_D22-CLL_D22	chr18	48046728	48048287	161319	1560	0	3	0.209627	1.15639	0.999974	0.9999	103.41
GERM_D22-CLL_D22	chr18	49698295	52663761	2095470	29503	0	2	0.0008	1.00055	1	1	71.0257
GERM_D22-CLL_D22	chr18	52693697	52695616	158703	1920	0	3	0.212106	1.15838	0.999966	0.9999	82.6578
GERM_D22-CLL_D22	chr18	52837948	68337734	17006484	282184	0	2	0.0008	1.00055	1	1	60.2674
GERM_D22-CLL_D22	chr18	68338641	68339720	103968	1080	0	1	-0.245092	0.843762	0.999936	0.9999	96.2667
GERM_D22-CLL_D22	chr18	68407283	86716798	11188352	189839	0	2	0.0008	1.00055	1	1	58.936
GERM_D22-CLL_D22	chr18	87756294	87758213	207380	1920	0	3	0.297759	1.22923	1	0.9999	108.01
GERM_D22-CLL_D22	chr18	88853901	90540246	1273152	17460	0	2	0.0008	1.00055	1	1	72.9182
GERM_D22-CLL_D22	chr19	3261413	11829029	31898834	597010	0	2	-0.0477	0.967477	1	1	53.431
GERM_D22-CLL_D22	chr19	11854933	11856012	132747	1080	0	1	-0.312711	0.805127	0.999999	0.9999	122.914
GERM_D22-CLL_D22	chr19	11870158	13454522	7194959	69410	0	2	-0.0477	0.967477	1	1	103.659
GERM_D22-CLL_D22	chr19	13470964	13471923	176251	960	0	3	0.207977	1.15507	0.999994	0.9999	183.595
GERM_D22-CLL_D22	chr19	13479199	13480247	135308	840	0	2	-0.0477	0.967477	1	1	161.081
GERM_D22-CLL_D22	chr19	13502311	13503150	185640	840	0	3	0.213727	1.15968	0.999998	0.9999	221
GERM_D22-CLL_D22	chr19	13529668	45998564	45834715	645855	0	2	-0.0477	0.967477	1	1	70.9675
GERM_D22-CLL_D22	chr19	46003569	46006208	109584	2640	0	1	-0.209593	0.864781	0.999973	0.9999	41.5091
GERM_D22-CLL_D22	chr19	46033106	59060716	14493990	253661	0	2	-0.0477	0.967477	1	1	57.1392
GERM_D22-CLL_D22	chr19	59075393	59075542	4683	150	0	NA	-0.8802	0.543292	NA	NA	31.22
GERM_D22-CLL_D22	chr19	59166182	59166421	4272	240	0	NA	-0.8802	0.543292	NA	NA	17.8
GERM_D22-CLL_D22	chr19	59166554	59166793	4698	240	0	NA	-0.8802	0.543292	NA	NA	19.575
GERM_D22-CLL_D22	chr19	59168444	61227377	2630616	35950	0	2	-0.0187	0.987122	1	1	73.1743
GERM_D22-CLL_D22	chrX	3442539	30337135	13694636	287806	0	2	0.0421	1.02961	1	1	47.5829
GERM_D22-CLL_D22	chrX	31382287	31383966	286945	1680	0	3	0.252591	1.19135	1	0.9999	170.801
GERM_D22-CLL_D22	chrX	32159582	32160421	215199	840	0	2	0.0421	1.02961	1	1	256.189
GERM_D22-CLL_D22	chrX	32278450	32280369	526297	1920	0	3	0.240325	1.18126	1	0.9999	274.113
GERM_D22-CLL_D22	chrX	32560111	61175442	14513945	300914	0	2	0.0421	1.02961	1	1	48.2329
GERM_D22-CLL_D22	chrX	61184001	61185560	295620	1560	0	3	0.251425	1.19038	1	0.9999	189.5
GERM_D22-CLL_D22	chrX	61709789	75816164	9465799	243408	0	2	0.0421	1.02961	1	1	38.8886
GERM_D22-CLL_D22	chrX	75826819	77653396	197519	4920	0	3	0.4046	1.32372	0.999991	0.999992	40.1461
GERM_D22-CLL_D22	chrX	77655368	77841956	109831	3150	0	1	-0.2254	0.855358	0.999949	0.999946	34.867
GERM_D22-CLL_D22	chrX	77842475	78188604	315894	5006	0	3	0.1748	1.12881	1	1	63.1031
GERM_D22-CLL_D22	chrX	78190177	78244245	86253	1050	0	2	0.0421	1.02961	1	1	82.1457
GERM_D22-CLL_D22	chrX	78245200	84425817	936716	27390	0	3	0.3296	1.25666	1	1	34.1992
GERM_D22-CLL_D22	chrX	84431848	85746322	511376	12870	0	2	0.0421	1.02961	1	1	39.734
GERM_D22-CLL_D22	chrX	85749563	91780833	1052359	25830	0	3	0.3176	1.24626	1	1	40.7417
GERM_D22-CLL_D22	chrX	91931923	148331832	23640175	610188	0	2	0.0421	1.02961	1	1	38.7424
GERM_D22-CLL_D22	chrX	148336175	148337254	171527	1080	0	3	0.245463	1.18547	0.999991	0.9999	158.821
GERM_D22-CLL_D22	chrX	148347216	148347365	19518	150	0	2	0.0421	1.02961	1	1	130.12
GERM_D22-CLL_D22	chrX	148502963	148503922	164117	960	0	3	0.28194	1.21583	0.99998	0.9999	170.955
GERM_D22-CLL_D22	chrX	148520736	169989216	12626263	289037	0	2	0.0421	1.02961	1	1	43.6839
GERM_D22-CLL_D22	chrY	725405	3778573	1972663	41628	0	2	-0.0763	0.948487	1	1	47.3879
GERM_D22-TX_Q76	chr1	3216015	14881807	7926840	114547	0	2	0.0874	1.06245	1	1	69.2016
GERM_D22-TX_Q76	chr1	14882056	14889502	65710	1170	0	3	0.5494	1.46348	0.993223	0.993707	56.1624
GERM_D22-TX_Q76	chr1	14890364	24575437	7045279	106555	0	2	0.0874	1.06245	1	1	66.1187
GERM_D22-TX_Q76	chr1	24612372	24614698	1136568	600	0	3	1.6539	3.14683	1	1	1894.28
GERM_D22-TX_Q76	chr1	24678726	25547617	543749	8520	0	3	0.2846	1.21807	1	1	63.8203
GERM_D22-TX_Q76	chr1	25553635	32472785	1401824	20280	0	2	0.0068	1.00472	1	1	69.1235
GERM_D22-TX_Q76	chr1	32519501	32521060	318321	1560	0	3	0.265041	1.20167	1	0.9999	204.052
GERM_D22-TX_Q76	chr1	32545382	67180249	47750963	656371	0	2	0.0068	1.00472	1	1	72.75
GERM_D22-TX_Q76	chr1	67195093	69107774	612081	9120	0	3	0.2668	1.20314	1	1	67.1141
GERM_D22-TX_Q76	chr1	69538710	85202325	18621229	319140	0	2	0.0068	1.00472	1	1	58.3482
GERM_D22-TX_Q76	chr1	85212603	85213442	230530	840	0	3	0.23067	1.17338	1	0.9999	274.44
GERM_D22-TX_Q76	chr1	85246916	85259899	511507	1080	0	2	0.0068	1.00472	1	1	473.618
GERM_D22-TX_Q76	chr1	85260334	85260933	277165	600	0	3	0.229673	1.17257	1	0.9999	461.942
GERM_D22-TX_Q76	chr1	85269958	88166956	9642089	107486	0	2	0.0068	1.00472	1	1	89.7055
GERM_D22-TX_Q76	chr1	88200588	88201547	116074	960	0	1	-0.240617	0.846383	0.99999	0.9999	120.91
GERM_D22-TX_Q76	chr1	88204946	110954783	19597590	279626	0	2	0.0068	1.00472	1	1	70.085
GERM_D22-TX_Q76	chr1	111859130	111863689	351594	4560	0	3	0.321915	1.24999	1	0.9999	77.1039
GERM_D22-TX_Q76	chr1	115685087	131097466	10655977	160264	0	2	0.0068	1.00472	1	1	66.4901
GERM_D22-TX_Q76	chr1	131128619	131130298	102310	1680	0	1	-0.213045	0.862714	0.999918	0.9999	60.8988
GERM_D22-TX_Q76	chr1	131136225	195176640	83950681	1298988	0	2	0.0068	1.00472	1	1	64.6278
GERM_D22-TX_Q76	chr2	3118514	3118663	599	150	0	NA	0.818822	1.76396	NA	NA	3.99333
GERM_D22-TX_Q76	chr2	3118804	3118953	280	150	0	NA	1.04951	2.06983	NA	NA	1.86667
GERM_D22-TX_Q76	chr2	3178229	3304972	101045	1775	0	2	-0.0154	0.989382	1	1	56.9268
GERM_D22-TX_Q76	chr2	3305328	3322775	161537	1692	0	1	-0.3351	0.792729	0.999999	0.999999	95.471
GERM_D22-TX_Q76	chr2	3324794	13466051	8909807	131603	0	2	-0.0154	0.989382	1	1	67.7022
GERM_D22-TX_Q76	chr2	13467576	13473507	68012	780	0	1	-0.5007	0.706764	0.998899	0.998828	87.1949
GERM_D22-TX_Q76	chr2	13475982	36569543	44103195	804686	0	2	-0.0154	0.989382	1	1	54.808
GERM_D22-TX_Q76	chr2	36640028	36640987	172431	960	0	3	0.182361	1.13474	0.999992	0.9999	179.616
GERM_D22-TX_Q76	chr2	36687988	39211064	5696424	74208	0	2	-0.0154	0.989382	1	1	76.7629
GERM_D22-TX_Q76	chr2	39226114	41471170	1074505	18060	0	3	0.2951	1.22697	1	1	59.4964
GERM_D22-TX_Q76	chr2	41476605	65363959	15832256	217948	0	2	-0.0154	0.989382	1	1	72.6424
GERM_D22-TX_Q76	chr2	65460547	65461746	163737	1200	0	3	0.286814	1.21994	0.99998	0.9999	136.447
GERM_D22-TX_Q76	chr2	65464670	65752178	1049582	13800	0	2	-0.0154	0.989382	1	1	76.0567
GERM_D22-TX_Q76	chr2	65763601	65764680	148345	1080	0	3	0.249123	1.18848	0.999907	0.9999	137.356
GERM_D22-TX_Q76	chr2	65853226	67507232	2481878	35994	0	2	-0.0154	0.989382	1	1	68.9525
GERM_D22-TX_Q76	chr2	67507861	67517220	727460	9360	0	3	0.31049	1.24013	1	0.9999	77.7201
GERM_D22-TX_Q76	chr2	67519257	67526290	95201	1710	0	2	-0.0154	0.989382	1	1	55.6731
GERM_D22-TX_Q76	chr2	68117888	68120047	175638	2160	0	3	0.213692	1.15965	0.999994	0.9999	81.3139
GERM_D22-TX_Q76	chr2	68120289	80128843	28243578	369288	0	2	-0.0154	0.989382	1	1	76.4812
GERM_D22-TX_Q76	chr2	80292808	80294127	109524	1320	0	1	-0.213037	0.862719	0.999973	0.9999	82.9727
GERM_D22-TX_Q76	chr2	80294316	82253645	1227970	16066	0	2	-0.0154	0.989382	1	1	76.4328
GERM_D22-TX_Q76	chr2	82256166	82259045	203879	2880	0	3	0.20769	1.15484	1	0.9999	70.7913
GERM_D22-TX_Q76	chr2	82259237	82950971	66313	1320	0	2	-0.0154	0.989382	1	1	50.2371
GERM_D22-TX_Q76	chr2	82976918	82979030	190279	2113	0	3	0.231698	1.17422	0.999999	0.9999	90.0516
GERM_D22-TX_Q76	chr2	82981404	82983803	180171	2400	0	3	0.264673	1.20136	0.999996	0.9999	75.0713
GERM_D22-TX_Q76	chr2	82984308	82985147	42472	840	0	2	-0.0154	0.989382	1	1	50.5619
GERM_D22-TX_Q76	chr2	82989643	82994082	366578	4440	0	3	0.267845	1.20401	1	0.9999	82.5626
GERM_D22-TX_Q76	chr2	82997911	86538918	11241872	130481	0	2	-0.0154	0.989382	1	1	86.1572
GERM_D22-TX_Q76	chr2	86553171	86554130	155337	960	0	3	0.321414	1.24955	0.999953	0.9999	161.809
GERM_D22-TX_Q76	chr2	86593875	86594714	153645	840	0	3	0.215565	1.16116	0.999945	0.9999	182.911
GERM_D22-TX_Q76	chr2	86606618	87192586	2411182	25110	0	2	-0.0154	0.989382	1	1	96.0248
GERM_D22-TX_Q76	chr2	87212844	87213923	152277	1080	0	3	0.297286	1.22883	0.999937	0.9999	140.997
GERM_D22-TX_Q76	chr2	87251889	87435386	862796	8280	0	2	-0.0154	0.989382	1	1	104.202
GERM_D22-TX_Q76	chr2	87457159	87458118	157062	960	0	3	0.231642	1.17417	0.99996	0.9999	163.606
GERM_D22-TX_Q76	chr2	87489494	87545514	438276	5040	0	2	-0.0154	0.989382	1	1	86.9595
GERM_D22-TX_Q76	chr2	87575078	87576037	167744	960	0	3	0.270922	1.20658	0.999986	0.9999	174.733
GERM_D22-TX_Q76	chr2	87607382	88795324	5602479	55665	0	2	-0.0154	0.989382	1	1	100.646
GERM_D22-TX_Q76	chr2	88817157	88818116	147659	960	0	3	0.169011	1.12429	0.999901	0.9999	153.811
GERM_D22-TX_Q76	chr2	88831100	89014073	1292405	10590	0	2	-0.0154	0.989382	1	1	122.04
GERM_D22-TX_Q76	chr2	89023184	89024023	158263	840	0	3	0.191449	1.14191	0.999965	0.9999	188.408
GERM_D22-TX_Q76	chr2	89054476	89055435	127182	960	0	2	-0.0154	0.989382	1	1	132.481
GERM_D22-TX_Q76	chr2	89074141	89075100	178169	960	0	3	0.242983	1.18344	0.999995	0.9999	185.593
GERM_D22-TX_Q76	chr2	89096977	89157184	654166	4680	0	2	-0.0154	0.989382	1	1	139.779
GERM_D22-TX_Q76	chr2	89170262	89171221	156361	960	0	3	0.193147	1.14326	0.999958	0.9999	162.876
GERM_D22-TX_Q76	chr2	89193086	89194045	165748	960	0	3	0.295958	1.2277	0.999983	0.9999	172.654
GERM_D22-TX_Q76	chr2	89248786	89610193	1427154	15487	0	2	-0.0154	0.989382	1	1	92.1517
GERM_D22-TX_Q76	chr2	89617248	89618207	166879	960	0	3	0.222427	1.16669	0.999985	0.9999	173.832
GERM_D22-TX_Q76	chr2	89629878	89667945	509482	3120	0	2	-0.0154	0.989382	1	1	163.296
GERM_D22-TX_Q76	chr2	89721157	89722116	169501	960	0	3	0.202043	1.15033	0.999989	0.9999	176.564
GERM_D22-TX_Q76	chr2	89751808	104446692	16729015	252525	0	2	-0.0154	0.989382	1	1	66.247
GERM_D22-TX_Q76	chr2	104470697	104471896	108597	1200	0	1	-0.258412	0.836008	0.999969	0.9999	90.4975
GERM_D22-TX_Q76	chr2	104590599	106336195	2292356	33445	0	2	-0.0154	0.989382	1	1	68.5411
GERM_D22-TX_Q76	chr2	106341516	111912938	6354663	68538	0	3	0.2274	1.17072	1	1	92.7174
GERM_D22-TX_Q76	chr2	111944505	120740202	19233292	307175	0	2	-0.0154	0.989382	1	1	62.6135
GERM_D22-TX_Q76	chr2	120744994	120746193	115062	1200	0	1	-0.260636	0.83472	0.999989	0.9999	95.885
GERM_D22-TX_Q76	chr2	120748429	161656335	64329563	1035364	0	2	-0.0154	0.989382	1	1	62.1323
GERM_D22-TX_Q76	chr2	161686993	162268087	148701	3090	0	3	0.3962	1.31604	0.999902	0.999909	48.1233
GERM_D22-TX_Q76	chr2	162278003	167034707	9385019	182265	0	2	-0.0154	0.989382	1	1	51.4911
GERM_D22-TX_Q76	chr2	167036684	167039203	135120	2520	0	1	-0.32246	0.799705	1	0.9999	53.619
GERM_D22-TX_Q76	chr2	167039734	174648271	6458631	127491	0	2	-0.0154	0.989382	1	1	50.6595
GERM_D22-TX_Q76	chr2	174657621	179444814	3062293	32067	0	3	0.205	1.15269	1	1	95.4967
GERM_D22-TX_Q76	chr2	179780247	181996446	7767643	158329	0	2	-0.0154	0.989382	1	1	49.0601
GERM_D22-TX_Q76	chr3	3508240	5215105	220841	3120	0	2	0.0059	1.0041	1	1	70.7824
GERM_D22-TX_Q76	chr3	5241687	5244326	175687	2640	0	3	0.199557	1.14835	0.999994	0.9999	66.5481
GERM_D22-TX_Q76	chr3	5245193	49753641	25280626	346806	0	2	0.0059	1.0041	1	1	72.8956
GERM_D22-TX_Q76	chr3	49754361	49756880	182784	2520	0	3	0.246834	1.1866	0.999997	0.9999	72.5333
GERM_D22-TX_Q76	chr3	50372244	59314780	8211230	129768	0	2	0.0059	1.0041	1	1	63.2762
GERM_D22-TX_Q76	chr3	59318460	59320379	156641	1920	0	3	0.186697	1.13815	0.999959	0.9999	81.5839
GERM_D22-TX_Q76	chr3	59325405	64509579	6415244	64221	0	2	0.0059	1.0041	1	1	99.8932
GERM_D22-TX_Q76	chr3	64537632	64538591	217492	960	0	3	0.201507	1.1499	1	0.9999	226.554
GERM_D22-TX_Q76	chr3	64539826	64547476	67857	480	0	2	0.0059	1.0041	1	1	141.369
GERM_D22-TX_Q76	chr3	64555962	64556921	225216	960	0	3	0.2934	1.22553	1	0.9999	234.6
GERM_D22-TX_Q76	chr3	64559496	72966926	5784368	73820	0	2	0.0059	1.0041	1	1	78.3577
GERM_D22-TX_Q76	chr3	73048475	73051474	167174	3000	0	3	0.335947	1.26221	0.999986	0.9999	55.7247
GERM_D22-TX_Q76	chr3	73639859	81975435	3929690	54441	0	2	0.0059	1.0041	1	1	72.1825
GERM_D22-TX_Q76	chr3	81975586	82541099	677147	11430	0	3	0.2241	1.16805	1	1	59.243
GERM_D22-TX_Q76	chr3	82541332	89730883	16227561	282019	0	2	0.0059	1.0041	1	1	57.5407
GERM_D22-TX_Q76	chr3	89734837	89781130	438827	8400	0	1	-0.3628	0.777654	1	1	52.2413
GERM_D22-TX_Q76	chr3	89781325	92219778	5091891	74004	0	2	0.0059	1.0041	1	1	68.8056
GERM_D22-TX_Q76	chr3	92220056	92220775	267232	720	0	3	0.331315	1.25816	1	0.9999	371.156
GERM_D22-TX_Q76	chr3	92221632	92221871	139302	240	0	2	0.0059	1.0041	1	1	580.425
GERM_D22-TX_Q76	chr3	92253869	92254588	349686	720	0	3	0.233678	1.17583	1	0.9999	485.675
GERM_D22-TX_Q76	chr3	92254870	92255589	284090	720	0	3	0.299855	1.23102	1	0.9999	394.569
GERM_D22-TX_Q76	chr3	92288557	93214935	2460205	26471	0	2	0.0059	1.0041	1	1	92.9396
GERM_D22-TX_Q76	chr3	93215162	93216001	196683	840	0	3	0.225807	1.16943	0.999999	0.9999	234.146
GERM_D22-TX_Q76	chr3	93219141	93671525	2152613	21900	0	2	0.0059	1.0041	1	1	98.2928
GERM_D22-TX_Q76	chr3	93726969	93728048	216706	1080	0	3	0.205017	1.1527	1	0.9999	200.654
GERM_D22-TX_Q76	chr3	93772970	93774049	167257	1080	0	3	0.18059	1.13335	0.999986	0.9999	154.868
GERM_D22-TX_Q76	chr3	93796354	93797553	162315	1200	0	3	0.27999	1.21419	0.999976	0.9999	135.262
GERM_D22-TX_Q76	chr3	93825968	93961342	670773	4080	0	2	0.0059	1.0041	1	1	164.405
GERM_D22-TX_Q76	chr3	94049005	94050204	241709	1200	0	3	0.243473	1.18384	1	0.9999	201.424
GERM_D22-TX_Q76	chr3	94175382	136962688	59369920	866739	0	2	0.0059	1.0041	1	1	68.498
GERM_D22-TX_Q76	chr3	137341186	137341335	6019	150	0	NA	0.5383	1.45226	NA	NA	40.1267
[truncated: 2,193 more rows]

## Sheet: translocation
Comparisson	TissueType	CHROM	POS	ID	REF	ALT	QUAL	FILTER	INFO	FORMAT	GERM	CLL or TX
TxvGERM_C25-Q67.svaba	somatic.sv.vcf	12	69701036	207.876	T	T[17:56593781[	25	PASS	EVDNC=ASSMB;MAPQ=60;MATEID=4989:2;MATENM=0;NM=0;NUMPARTS=2;SCTG=c_9_56570501_56595501_2C;SPAN=-1;SVTYPE=BND	GT:AD:DP:GQ:PL:SR:DR:LR:LO	0/0:0:26:6.9:0,6.9,75.9:0:0:7.044:0	0/1:9:15:9.2:25.7,0,9.2:9:0:-25.98:25.98
TxvGERM_C25-Q67.svaba	somatic.sv.vcf	17	56593781	207.876	G	]12:69701036]G	25	PASS	EVDNC=ASSMB;MAPQ=60;MATEID=4989:1;MATENM=0;NM=0;NUMPARTS=2;SCTG=c_9_56570501_56595501_2C;SPAN=-1;SVTYPE=BND	GT:AD:DP:GQ:PL:SR:DR:LR:LO	0/0:0:26:6.9:0,6.9,75.9:0:0:7.044:0	0/1:9:15:9.2:25.7,0,9.2:9:0:-25.98:25.98
