# Supplementary material for: Exome sequencing of the TCL1 mouse model for CLL reveals genetic heterogeneity and dynamics during disease development
Source: Leukemia. 2018 Sep 27;33(4):957–68. doi: 10.1038/s41375-018-0260-4 (PMC6477797; doi:10.1038/s41375-018-0260-4)
Supplement: Supplementary file 14 — table S8 [file 41375_2018_260_MOESM14_ESM.xlsx]

## Sheet: CNV
mouse ID	chr	start	end	SV
R62	chr5	136407900	151651200	amp
Q76	chr5	136407900	151651200	amp
D22	chr9	73812900	124127200	amp
R62	chr9	3133885	48592400	amp
R62	chr9	48665120	124127200	amp
Q76	chr9	74134380	76952080	amp
Q76	chr9	77001550	124127200	amp
Q67	chr10	85640070	130497400	amp
C25	chr12	84423380	111161900	del
C25	chr12	111242400	111303900	del
C25	chr12	111313300	111604600	del
C25	chr12	113428500	115194100	del
D22	chr12	81772650	113429900	del
D22	chr12	114048200	120018600	del
R62	chr12	81772650	120018600	del
Q76	chr12	81772650	113429900	del
Q76	chr12	114048200	120018600	del
Q76	chr12	113430400	114034300	del
E31	chr12	82985260	120018600	del
E31	ch14	29945720	44103570	del
221	chr15	3274655	103565100	amp
C25	chr15	3274655	103565100	amp
Q67	chr15	3274655	103565100	amp
D22	chr15	3274655	6663250	amp
D22	chr15	6735323	103565100	amp
R62	chr15	3274655	79256140	amp
Q76	chr15	3274655	79258880	amp
E31	chr15	3274655	103565100	amp
Q82	chr15	3274655	103565100	amp
F3	chr15	3274655	10479360	amp
F3	chr15	10483260	103565100	amp
Q67	chr17	3077712	44275420	amp
Q67	chr17	44496580	45733810	amp
Q67	chr17	46018780	56415070	amp
Q67	chr17	56416940	56585380	amp
Q67	chr17	56588740	94835920	amp
Q76	chr17	89009220	94727440	amp
F3	chr17	3077712	94835920	amp
Q67	chr18	3122455	76304780	amp
R62	chrY	1	91744700	del
Q76	chrY	1	91744700	del
