# Supplementary material for: Exome sequencing of the TCL1 mouse model for CLL reveals genetic heterogeneity and dynamics during disease development
Source: Leukemia. 2018 Sep 27;33(4):957–68. doi: 10.1038/s41375-018-0260-4 (PMC6477797; doi:10.1038/s41375-018-0260-4)
Supplement: Supplementary file 15 — table S9 [file 41375_2018_260_MOESM15_ESM.xlsx]

## Sheet: Synteny
mouse chr	mouse position	mouse gene	human chr	human position	human gene
chr5	5:136,724,005-137,043,301 (-)	Cutl1	chr7	7:101,459,292-101,927,250 (+)	CUX1
chr5	5:141,348,953-141,476,446 (-)	Card11	chr7	7:2,945,769-3,083,579 (-)	CARD11
chr5	5:144,266,349-144,288,861 (-)	Rac1	chr7	7:6,414,126-6,443,598 (+)	RAC1
chr5	5:144,670,870-144,692,625 (+)	Pms2	chr7	7:6,012,870-6,048,737 (-)	PMS2
chr5	5:145,529,661-145,620,642 (+)	Trrap	chr7	7:98,476,113-98,610,864 (+)	TRRAP
chr5	5:148,112,476-148,118,825 (-)	Cdx2	chr13	13:28,536,278-28,543,317 (-)	CDX2
chr5	5:148,142,317-148,212,065 (-)	Flt3	chr13	13:28,577,411-28,674,729 (-)	FLT3
chr5	5:151,325,198-151,372,324 (+)	Brca2	chr13	13:32,889,617-32,973,809 (+)	BRCA2
chr9	9:7,848,699-7,873,024 (-)	Birc3	chr11	11:102,188,194-102,208,465 (+)	BIRC3
chr9	9:13,415,221-13,513,977 (+)	Maml2	chr11	11:95,711,440-96,076,344 (-)	MAML2
chr9	9:16,834,404-16,835,681 (+)	EG434373	chr5	5:170,814,798-170,837,888 (+)	NPM1
chr9	9:21,034,511-21,043,257 (-)	Keap1	chr19	19:10,596,796-10,614,054 (-)	KEAP1
chr9	9:21,229,389-21,311,568 (+)	Dnm2	chr19	19:10,828,755-10,942,579 (+)	DNM2
chr9	9:21,420,613-21,507,811 (+)	Smarca4	chr19	19:11,071,598-11,172,958 (+)	SMARCA4
chr9	9:32,122,368-32,151,822 (-)	Kcnj5	chr11	11:128,761,313-128,787,964 (+)	KCNJ5
chr9	9:32,229,793-32,348,953 (-)	Fli1	chr11	11:128,563,813-128,683,162 (+)	FLI1
chr9	9:42,771,925-42,913,801 (-)	Arhgef12	chr11	11:120,207,946-120,360,645 (+)	ARHGEF12
chr9	9:43,957,345-44,042,129 (-)	Cbl	chr11	11:119,076,990-119,178,859 (+)	CBL
chr9	9:44,412,981-44,445,189 (+)	Ddx6	chr11	11:118,618,472-118,661,972 (-)	DDX6
chr9	9:45,714,652-45,737,806 (+)	Pcsk7	chr11	11:117,075,788-117,102,811 (-)	PCSK7
chr9	9:45,773,394-45,792,954 (-)	Pafah1b2	chr11	11:117,015,040-117,038,814 (+)	PAFAH1B2
chr9	9:48,462,402-48,644,050 (-)	Zbtb16	chr11	11:113,930,431-114,121,398 (+)	ZBTB16
chr9	9:50,404,451-50,411,922 (-)	Sdhd	chr11	11:111,957,571-111,966,518 (+)	SDHD
chr9	9:51,021,795-51,048,184 (+)	Pou2af1	chr11	11:111,222,980-111,250,157 (-)	POU2AF1
chr9	9:52,906,559-53,064,488 (-)	Ddx10	chr11	11:108,535,816-108,811,650 (+)	DDX10
chr9	9:53,247,473-53,344,678 (-)	Atm	chr11	11:108,093,559-108,239,826 (+)	ATM
chr9	9:58,066,349-58,097,593 (-)	Pml	chr15	15:74,287,014-74,340,160 (+)	PML
chr9	9:63,494,574-63,605,801 (-)	Smad3	chr15	15:67,358,195-67,487,530 (+)	SMAD3
chr9	9:64,033,600-64,101,412 (-)	Map2k1	chr15	15:66,679,211-66,783,882 (+)	MAP2K1
chr9	9:71,693,560-71,959,426 (-)	Tcf12	chr15	15:57,210,833-57,580,716 (+)	TCF12
chr9	9:74,919,013-75,071,495 (+)	Myo5a	chr15	15:52,599,480-52,821,247 (-)	MYO5A
chr9	9:98,856,080-98,857,207 (+)	Foxl2	chr3	3:138,663,066-138,665,801 (-)	FOXL2
chr9	9:108,208,536-108,240,265 (+)	Rhoa	chr3	3:49,396,578-49,449,526 (-)	RHOA
chr9	9:108,710,711-108,720,697 (+)	Nckipsd	chr3	3:48,711,277-48,723,334 (-)	NCKIPSD
chr9	9:110,451,132-110,521,137 (+)	Setd2	chr3	3:47,057,898-47,205,467 (-)	SETD2
chr9	9:111,130,759-111,174,066 (-)	Mlh1	chr3	3:37,034,979-37,092,337 (+)	MLH1
chr9	9:115,996,825-116,084,407 (-)	Tgfbr2	chr3	3:30,647,994-30,735,634 (+)	TGFBR2
chr9	9:119,245,106-119,249,158 (-)	Myd88	chr3	3:38,179,969-38,184,513 (+)	MYD88
chr9	9:120,842,593-120,869,625 (+)	Ctnnb1	chr3	3:41,240,942-41,281,939 (+)	CTNNB1
chr10	10:96,079,661-96,082,261 (+)	Btg1	chr12	12:92,534,054-92,539,673 (-)	BTG1
chr10	10:115,738,562-115,820,989 (+)	Ptprb	chr12	12:70,910,630-71,031,219 (-)	PTPRB
chr10	10:117,125,961-117,147,772 (-)	Mdm2	chr12	12:69,201,971-69,239,212 (+)	MDM2
chr10	10:119,798,331-119,913,991 (-)	Hmga2	chr12	12:66,218,240-66,360,071 (+)	HMGA2
chr10	10:120,471,286-120,537,698 (+)	Wif1	chr12	12:65,444,406-65,515,116 (-)	WIF1
chr10	10:125,403,332-125,452,291 (+)	Lrig3	chr12	12:59,265,937-59,314,262 (-)	LRIG3
chr10	10:126,500,671-126,504,451 (+)	Cdk4	chr12	12:58,142,003-58,146,164 (-)	CDK4
chr10	10:126,727,866-126,733,342 (+)	Ddit3	chr12	12:57,910,371-57,914,300 (-)	DDIT3
chr10	10:127,080,042-127,098,043 (+)	Stat6	chr12	12:57,489,191-57,505,161 (-)	STAT6
chr10	10:127,097,975-127,103,734 (-)	Nab2	chr12	12:57,482,677-57,489,259 (+)	NAB2
chr10	10:128,006,424-128,026,557 (-)	Erbb3	chr12	12:56,473,892-56,497,128 (+)	ERBB3
chr12	12:92,639,491-92,778,318 (+)	Tshr	chr14	14:81,421,869-81,612,646 (+)	TSHR
chr12	12:103,075,510-103,151,356 (-)	Trip11	chr14	14:92,435,462-92,506,817 (-)	TRIP11
chr12	12:103,707,402-103,736,117 (+)	Golga5	chr14	14:93,260,650-93,306,304 (+)	GOLGA5
chr12	12:106,454,965-106,460,921 (-)	Tcl1	chr14	14:96,176,304-96,180,533 (-)	TCL1A
chr12	12:105,925,952-105,990,162 (-)	Dicer1	chr14	14:95,552,565-95,623,759 (-)	DICER1
chr12	12:109,148,613-109,241,624 (-)	Bcl11b	chr14	14:99,635,624-99,737,822 (-)	BCL11B
chr12	12:111,929,246-111,934,605 (-)	Hsp90aa1	chr14	14:102,547,075-102,606,086 (-)	HSP90AA1
chr12	12:112,404,759-112,505,359 (+)	Traf3	chr14	14:103,243,816-103,372,628 (+)	TRAF3	no COSMIC cancer driver
chr12	12:113,892,032-113,912,401 (-)	Akt1	chr14	14:105,235,686-105,262,080 (-)	AKT1
chr12	12:120,497,740-120,502,789 (+)	EG627557	chr10	10:51,565,108-51,590,734 (+)	NCOA4
chr14	14:30,853,125-31,304,342 (-)	Cacna1d	chr3	3:53,529,031-53,846,492 (+)	CACNA1D
chr14	14:31,832,324-31,934,778 (+)	Pbrm1	chr3	3:52,579,368-52,719,866 (-)	PBRM1
chr14	14:32,064,675-32,073,115 (+)	Bap1	chr3	3:52,435,024-52,444,009 (-)	BAP1
chr14	14:35,224,254-35,315,732 (-)	Bmpr1a	chr10	10:88,516,396-88,684,945 (+)	BMPR1A
chr15	15:7,090,542-7,141,218 (+)	Lifr	chr5	5:38,475,065-38,595,507 (-)	LIFR
chr15	15:9,435,914-9,459,613 (-)	Il7r	chr5	5:35,856,991-35,876,924 (+)	IL7R
chr15	15:37,897,083-38,008,608 (-)	Edd1	chr8	8:103,265,569-103,424,495 (-)	UBR5
chr15	15:42,852,341-43,002,364 (-)	Rspo2	chr8	8:108,911,544-109,095,913 (-)	RSPO2
chr15	15:43,081,586-43,114,282 (-)	Eif3s6	chr8	8:109,213,972-109,260,959 (-)	EIF3E
chr15	15:51,794,152-51,823,108 (-)	Rad21	chr8	8:117,858,173-117,887,105 (-)	RAD21
chr15	15:52,899,816-53,177,738 (-)	Ext1	chr8	8:118,811,602-119,124,058 (-)	EXT1
chr15	15:61,816,896-61,821,916 (+)	Myc	chr8	8:128,748,316-128,753,674 (+)	MYC
chr15	15:66,760,880-66,801,203 (-)	Ndrg1	chr8	8:134,249,414-134,309,547 (-)	NDRG1
chr15	15:76,534,171-76,540,906 (-)	Recql4	chr8	8:145,736,671-145,743,200 (-)	RECQL4
chr15	15:77,591,019-77,672,545 (-)	Myh9	chr22	22:36,677,326-36,783,981 (-)	MYH9
chr15	15:79,722,888-79,738,516 (+)	Apobec3	chr22	22:39,378,405-39,388,783 (+)	APOBEC3B
chr15	15:79,826,304-79,845,238 (-)	Pdgfb	chr22	22:39,619,685-39,640,957 (-)	PDGFB
chr15	15:80,842,711-81,021,187 (-)	Mkl1	chr22	22:40,806,292-41,032,690 (-)	MKL1
chr15	15:81,416,644-81,482,507 (+)	Ep300	chr22	22:41,488,614-41,576,081 (+)	EP300
chr15	15:96,187,206-96,235,894 (+)	Arid2	chr12	12:46,123,620-46,301,819 (+)	ARID2
chr15	15:97,805,402-97,835,076 (-)	Col2a1	chr12	12:48,366,748-48,398,285 (-)	COL2A1
chr15	15:99,532,718-99,544,426 (+)	Smarcd1	chr12	12:50,478,983-50,494,494 (+)	SMARCD1
chr15	15:102,751,562-102,759,245 (+)	Hoxc13	chr12	12:54,332,576-54,340,328 (+)	HOXC13
chr15	15:102,784,957-102,787,132 (+)	Hoxc11	chr12	12:54,366,910-54,370,203 (+)	HOXC11
chr17	17:4,995,074-5,347,656 (+)	Arid1b	chr6	6:157,099,086-157,530,402 (+)	ARID1B
chr17	17:6,942,480-6,987,129 (-)	Vil2	chr6	6:159,186,773-159,240,456 (-)	EZR
chr17	17:8,358,401-8,389,333 (+)	Fgfr1op	chr6	6:167,412,816-167,454,066 (+)	FGFR1OP
chr17	17:10,403,044-10,512,719 (-)	Qk	chr6	6:163,835,675-163,994,896 (+)	QKI
chr17	17:13,897,546-14,042,809 (+)	Mllt4	chr6	6:168,227,671-168,372,703 (+)	MLLT4
chr17	17:21,082,418-21,102,869 (+)	Ppp2r1a	chr19	19:52,693,191-52,729,671 (+)	PPP2R1A
chr17	17:24,645,795-24,664,775 (-)	Traf7	chr16	16:2,205,799-2,228,130 (+)	TRAF7
chr17	17:24,732,882-24,769,574 (-)	Tsc2	chr16	16:2,097,990-2,138,713 (+)	TSC2
chr17	17:26,275,679-26,332,756 (+)	Axin1	chr16	16:337,440-402,464 (-)	AXIN1
chr17	17:27,693,527-27,700,616 (+)	Hmga1	chr6	6:34,204,577-34,214,008 (+)	HMGA1
chr17	17:28,450,325-28,463,518 (+)	Fance	chr6	6:35,420,138-35,434,881 (+)	FANCE
chr17	17:29,627,757-29,632,401 (+)	Pim1	chr6	6:37,137,922-37,143,204 (+)	PIM1
chr17	17:32,333,218-32,421,054 (-)	Brd4	chr19	19:15,348,301-15,391,262 (-)	BRD4
chr17	17:34,046,443-34,052,534 (+)	Daxx	chr6	6:33,286,335-33,290,793 (-)	DAXX
chr17	17:35,607,034-35,611,508 (+)	H2-Q10	chr6	6:29,910,331-29,913,654 (+)	HLA-A
chr17	17:35,642,984-35,647,722 (+)	Pou5f1	chr6	6:31,132,114-31,138,451 (-)	POU5F1
chr17	17:45,692,665-45,700,118 (+)	Nfkbie	chr6	6:44,225,903-44,233,525 (-)	NFKBIE
chr17	17:45,704,727-45,710,210 (-)	Hsp90ab1	chr6	6:44,214,849-44,221,614 (+)	HSP90AB1
chr17	17:47,642,000-47,736,638 (+)	Ccnd3	chr6	6:41,902,671-42,016,610 (-)	CCND3
chr17	17:47,922,693-47,929,365 (+)	Tcfeb	chr6	6:41,651,716-41,702,798 (-)	TFEB
chr17	17:56,156,173-56,175,999 (-)	Sh3gl1	chr19	19:4,360,367-4,400,471 (-)	SH3GL1
chr17	17:57,032,034-57,074,811 (-)	Mllt1	chr19	19:6,210,392-6,279,959 (-)	MLLT1
chr17	17:72,218,328-72,953,647 (-)	Alk	chr2	2:29,415,640-30,144,432 (-)	ALK
chr17	17:79,053,304-79,135,900 (-)	Strn	chr2	2:37,075,472-37,193,615 (-)	STRN
chr17	17:83,750,322-83,879,701 (+)	Eml4	chr2	2:42,396,490-42,559,688 (+)	EML4
chr17	17:87,153,242-87,230,922 (+)	Epas1	chr2	2:46,524,563-46,613,836 (+)	EPAS1
chr17	17:88,071,897-88,123,053 (+)	Msh2	chr2	2:47,630,263-47,710,360 (+)	MSH2
chr17	17:88,374,424-88,390,403 (+)	Msh6	chr2	2:48,010,221-48,034,092 (+)	MSH6
chr17	17:88,390,199-88,464,625 (-)	Fbxo11	chr2	2:48,034,059-48,132,814 (-)	FBXO11
chr18	18:6,202,209-6,241,498 (-)	Kif5b	chr10	10:32,297,938-32,345,371 (-)	KIF5B
chr18	18:13,846,724-14,131,272 (-)	Zfp521	chr18	18:22,641,888-22,932,214 (-)	ZNF521
chr18	18:14,784,138-14,841,423 (-)	Ss18	chr18	18:23,596,217-23,670,611 (-)	SS18
chr18	18:32,399,985-32,429,801 (+)	Ercc3	chr2	2:128,014,866-128,051,752 (-)	ERCC3
chr18	18:34,380,638-34,479,735 (+)	Apc	chr5	5:112,043,218-112,181,936 (+)	APC
chr18	18:39,152,799-39,535,939 (+)	Arhgap26	chr5	5:142,150,292-142,608,572 (+)	ARHGAP26
chr18	18:60,963,503-60,972,306 (+)	Cd74	chr5	5:149,781,200-149,792,332 (-)	CD74
chr18	18:61,205,095-61,244,713 (+)	Pdgfrb	chr5	5:149,493,402-149,535,422 (-)	PDGFRB
chr18	18:65,590,651-65,638,446 (+)	Malt1	chr18	18:56,338,618-56,417,370 (+)	MALT1
chr18	18:73,798,667-73,863,395 (-)	Smad4	chr18	18:48,556,583-48,611,412 (+)	SMAD4
chr18	18:76,401,579-76,465,385 (+)	Smad2	chr18	18:45,359,466-45,457,515 (-)	SMAD2
